# Supplementary material for: To what extent does surrounding landscape explain stand-level occurrence of conservation-relevant species in fragmented boreal and hemi-boreal forest? – a systematic review
Source: Environ Evid. 2024 Aug 12;13:19. doi: 10.1186/s13750-024-00346-1 (PMC11378823; doi:10.1186/s13750-024-00346-1)
Supplement: Supplementary file 3 — Additional file 3. Results of the study validity assessment (critical appraisal) and explanations of its criteria. Table of the criteria and how and why each article was categorised as being of high, medium, or low risk of bias. [file 13750_2024_346_MOESM3_ESM.xlsx]

## Sheet: Code book
Header	Explanation	LOW	MEDIUM	HIGH
Title	Article title
Article ID	Number referring back to the original search for identification of the article. Same as in the narrative table and other additional files.
Study ID	Number referring back to the original search for identification of the article. Same as Paper ID when only one study in that article. Same as in the narrative table and other additional files.
1. Matched locations	Were the compared landscapes well matched in terms of location, distance, and history? Stands comparable between landscapes? Plots comparable between and representative of stands? Or were appropriate measures taken to account for differences?	Yes	The compared landscapes differ somewhat in their location, or history in a way that may influence the results	No, locations clearly not comparable OR Insufficient information provided
2. Other Confounders/Effect modifiers	Did the authors control/account for all confounders potentially affecting the outcome? Or provide justifiable reason for not doing so?	Yes	Some confounders were unaccounted for in a way that may influence the results	No OR Insufficient information provided
3. Site selection	Was selection of landscapes, stands, and study plots done at random? Or in a systematic way that minimize bias? Or were potentials for site bias accounted for or otherwise justified by the authors?	Yes	Site selection was not systematic or random and differences were not accounted for and may influence the results	No OR Insufficient information provided
4. Variables	Were relevant stand and matrix variables sufficiently described, quantified, and reported?	Yes	Variables were quantified but their values/span not reported or quantified using a method with too low resolution or division in high vs low fragmentation was sufficiently explain and motivated but not further quantified	No OR Insufficient information provided
5. Number of replicates	Were the total number of stands, the number of stands per treatment/group and the number of observations of the study species generating a sufficient sample size (/number of replicates) compared to the observed variance?	Yes	The sample size was small enough to potentially affect the reliability of the outcome	No, sample variance too high to allow meaningful evaluation OR Insufficient information provided
6. Overlapping landscapes and Pseudoreplication	Were the studied landscapes independent or, if not, was overlap/pseudoreplication accounted for?	Yes	Pseudoreplication was partly accounted for OR the degree of landscape overlap was insufficiently described	No, study design clearly pseudoreplication
7. Appropriate outcome	Was the measured outcome appropriate for the intended assessment of exposure type / landscape difference and/or study organism(s)?	Yes	Outcomes only partly relevant for the intended assessment	No OR Insufficient information provided
8. Appropriate sampling/survey method	Were the methods used for studying/surveying plots appropriate and consistent among landscapes, stands, and plots? Or was differences in methodology justified and accounted for?	Yes	Some differences in methodology occurred that could not be accounted for	No, methodology significantly different among locations OR Insufficient information provided
9. Appropriate statistical method	Was the statistical method used appropriate for the type of data collected and the sample size? And were assumptions of the statistical method satisfied or, if not, accounted for?	Yes	There is some risk that the statistical results were affected by the data not meeting all assumptions of the statistical analyses	No, statistical methods clearly flawed and affecting results OR Insufficient information provided
10. Outcome	Were the outcome(s) sufficiently reported?	Yes	Reporting on the outcome is somewhat lacking in clarity and/or detail	No OR Insufficient clarity provided

## Sheet: Outcome
Additional file 2. Outcome of the study validity assessment (also known as critical appraisal or CA). Green field indicate a "low" risk of bias, yellow a "medium" risk of bias (including a written specification), and red a "high" risk of bias for each of 10 topics. When deemed of medium or high risk of bias, a short sentence indicate the reason for this. See code book for more details around each…
Title	Article ID	Study	Overall outcome	1. Matched locations	2. Other Confounders/Effect modifiers	3. Site selection	4. Variables	5. Number of replicates	6. Overlapping landscapes and Pseudoreplication	7. Appropriate outcome	8. Appropriate sampling/survey method	9. Appropriate statistical method	10. Outcome
Insect community composition and trophic guild structure in decaying logs from eastern Canadian pine-dominated forests	40	40	Low
Predicting occupancy for the Siberian flying squirrel in old-growth forest patches	71	71.1	Low									Smaller details missing in description but deemed ok
Predicting occupancy for the Siberian flying squirrel in old-growth forest patches	71	71.2	Low									Smaller details missing in description but deemed ok
Landscape context affects the success of habitat restoration: large-scale colonization patterns of saproxylic and fire-associated species in boreal forests	86	86	Medium - large distance between landscapes AND difference in fragmentation intensity not quantified	Large distance between landscapes			"High" vs "Low" fragmentation, but no further quantification					Smaller details missing in description but deemed ok
Effects of habitat fragmentation: increased isolation and reduced habitat size reduces the incidence of dead wood fungi beetles in a fragmented forest landscape	162	162	Low									Smaller details missing in description but deemed ok
Ecological continuity and assumed indicator fungi in boreal forest: the importance of the landscape matrix	179	179	Low									Stepwise model but deemed ok
Are timber harvesting and conservation of nest sites of forest-dwelling raptors always mutually exclusive?	181	181	Low
At which spatial and temporal scales can fungi indicate habitat connectivity?	274	274	Low
Regional habitat needs of a nationally listed species, Canada Warbler (Cardellina canadensis), in Alberta, Canada	369	369	Low									Stepwise model but deemed ok
Spore deposition of wood-decaying fungi: importance of landscape composition	478	478.1	Low
Spore deposition of wood-decaying fungi: importance of landscape composition	478	478.2	Low
Spore deposition of wood-decaying fungi: importance of landscape composition	478	478.3	Low
Aspen lichens in agricultural and forest landscapes: the importance of habitat quality	554	554	Medium - outcomes based on few observations	Degree of isolation not comparable			"High" vs "Low" fragmentation, but no further quantification	Outcomes based on few observation
Testing the Effect of Snag and Cavity Supply on Deadwood-Associated Species in a Managed Boreal Forest	603	603	Low
Structure of insect communities inhabiting old-growth forest specialist bracket fungi	627	627.1	Medium - large distance between landscapes AND difference in fragmentation intensity not quantified	Large distance between landscapes	Insufficient information		"High" vs "Low" fragmentation, but no further quantification					Smaller details missing in description but deemed ok
Structure of insect communities inhabiting old-growth forest specialist bracket fungi	627	627.2	Medium - fragmentation intensity not quantified	Insufficient information			"High" vs "Low" fragmentation, but no further quantification
Local habitat patch pattern of the Siberian flying squirrel in a managed boreal forest landscape	695	695	Low									Stepwise model but deemed ok
Integrating multi-source forest inventory and animal survey data to assess nationwide distribution and habitat correlates of the Siberian flying squirrel	700	700	Low
Building and evaluating predictive occupancy models for the Siberian flying squirrel using forest planning data	803	803.1	Low
Building and evaluating predictive occupancy models for the Siberian flying squirrel using forest planning data	803	803.2	Low
Effects of Population Size, Forest Fragmentation, and Urbanization on Seed Production and Gene Flow in an Endangered Maple (Acer miyabei)	827	827	Low
Verifying an extinction debt among lichens and fungi in northern Swedish boreal forests	906	906.1	Medium - degree of isolation makes stands difficult to compare	Degree of isolation not comparable
Verifying an extinction debt among lichens and fungi in northern Swedish boreal forests	906	906.2	Low									Smaller details missing in description but deemed ok
Verifying an extinction debt among lichens and fungi in northern Swedish boreal forests	906	906.3	Low
Impoverishment of resident old-growth forest bird assemblages along an isolation gradient of protected areas in eastern Finland	909	909	Medium - fragmentation intensity not quantified				"High" vs "Low" fragmentation, but no further quantification
Forest fragmentation truncates a food chain based on an old-growth forest bracket fungus	932	932	Low									Smaller details missing in description but deemed ok
Relative importance of habitat characteristics at multiple spatial scales for wood-dependent beetles in boreal forest	1005	1005	Low
Significance of woodland key habitats for polypore diversity and red-listed species in boreal forests	1006	1006.1	Medium - large distance between landscapes AND difference in fragmentation intensity not quantified	Large distance between landscapes			"High" vs "Low" fragmentation, but no further quantification
Significance of woodland key habitats for polypore diversity and red-listed species in boreal forests	1006	1006.2	Medium - large distance between landscapes AND difference in fragmentation intensity not quantified	Large distance between landscapes			"High" vs "Low" fragmentation, but no further quantification
Predictors of habitat use and nesting success for two sympatric species of boreal woodpeckers in an unburned, managed forest landscape	1024	1024.1	Low
Predictors of habitat use and nesting success for two sympatric species of boreal woodpeckers in an unburned, managed forest landscape	1024	1024.2	Low
Does it pay to concentrate conservation efforts for dead-wood dependent insects close to existing reserves: a test on conservation planning in Sweden	1048	1048	Medium - Insufficient description or execution of statistical analyses									Insufficient description or Execution
Effectiveness of local conservation management is affected by landscape properties: Species richness and composition of saproxylic beetles in boreal forest clearcuts	1051	1051	Medium - Insufficient description or execution of statistical analyses									Insufficient description or Execution
Urban forests host rich polypore assemblages in a Nordic metropolitan area	1059	1059	Medium - range of fragmentation intensity lacking				Range of fragmentation intensity lacking
Spatial occurrence of a habitat-tracking saproxylic beetle inhabiting a managed forest landscape	1060	1060	Low									Stepwise model but deemed ok
Importance of high quality early-successional habitats in managed forest landscapes to rare beetle species	1076	1076	Medium - range of fragmentation intensity lacking				Range of fragmentation intensity lacking		Landscapes overlapping			Stepwise model but deemed ok
Factors and scales potentially important for saproxylic beetles in temperate mixed oak forest	1098	1098	Medium - Insufficient description or execution of statistical analyses									Insufficient description or Execution
Linking substrate and habitat requirements of wood-inhabiting fungi to their regional extinction vulnerability	1106	1106	Medium - large distance between landscapes AND difference in fragmentation intensity not quantified	Large distance between landscapes			"High" vs "Low" fragmentation, but no further quantification
A unified measure of the number, volume and diversity of dead trees and the response of fungal communities	1108	1108	Medium - fragmentation intensity not quantified	Degree of isolation not comparable			"High" vs "Low" fragmentation, but no further quantification
Early-successional saproxylic beetles inhabiting a common host-tree type can be sensitive to the spatiotemporal continuity of their substrate	1109	1109	Medium - fragmentation intensity not quantified	Large distance between landscapes			"High" vs "Low" fragmentation, but no further quantification; Variables insufficiently explained
Effects of habitat quality and landscape structure on saproxylic species dwelling in boreal spruce-swamp forests	1113	1113.1	Medium - fragmentation intensity not quantified				"High" vs "Low" fragmentation, but no further quantification
Effects of habitat quality and landscape structure on saproxylic species dwelling in boreal spruce-swamp forests	1113	1113.2	Medium - range of fragmentation intensity lacking				Range of fragmentation intensity lacking
Colonisation of ephemeral forest habitats by specialised species: beetles and bugs associated with recently dead aspen wood	1116	1116	Low									Smaller details missing in description but deemed ok
The factors and scales shaping fungal assemblages in fallen spruce trunks: A DNA metabarcoding study	1119	1119	Low
Assessing the extinction vulnerability of wood-inhabiting fungal species in fragmented northern Swedish boreal forests	1126	1126.1	Medium - fragmentation intensity not quantified				"High" vs "Low" fragmentation, but no further quantification
Assessing the extinction vulnerability of wood-inhabiting fungal species in fragmented northern Swedish boreal forests	1126	1126.2	Medium - Insufficient description or execution of statistical analyses				"High" vs "Low" fragmentation, but no further quantification					Insufficient description or Execution
Addition of coarse woody debris - The early fungal succession on Picea abies logs in managed forests and reserves	1131	1131	Medium - Insufficient description or execution of statistical analyses									Insufficient description or Execution
Near-natural forests harbor richer saproxylic beetle communities than those in intensively managed forests	1135	1135	Low
Can 'continuity indicator species' predict species richness or red-listed species of saproxylic beetles?	1206	1206	Low									Smaller details missing in description but deemed ok
Recent forest on abandoned agricultural land in the boreonemoral zone ? Biodiversity of plants and fungi in relation to historical and present tree cover	1300	1300	Low									Stepwise model but deemed ok
Consequences of forest fragmentation for polyporous fungi at two spatial scales	1348	1348.1	Medium - large distance between landscapes AND difference in fragmentation intensity not quantified	Large distance between landscapes			"High" vs "Low" fragmentation, but no further quantification					Smaller details missing in description but deemed ok
Consequences of forest fragmentation for polyporous fungi at two spatial scales	1348	1348.2	Medium - large distance between landscapes AND difference in fragmentation intensity not quantified	Large distance between landscapes			"High" vs "Low" fragmentation, but no further quantification					Smaller details missing in description but deemed ok
Consequences of forest fragmentation for polyporous fungi at two spatial scales	1348	1348.3	Medium - range of fragmentation intensity lacking				Range of fragmentation intensity lacking					Smaller details missing in description but deemed ok
Influence of landscape, habitat, and species co-occurrence on occupancy dynamics of Canada Warblers	1418	1418.1	Low
Influence of landscape, habitat, and species co-occurrence on occupancy dynamics of Canada Warblers	1418	1418.2	Low
Planning timber harvest of residual forest stands without compromising bird and small mammal communities in boreal landscapes	1444	1444	Medium - degree of isolation makes stands difficult to compare	Degree of isolation not comparable								Stepwise model but deemed ok
Saproxylic biodiversity and decomposition rate decrease with small-scale isolation of tree hollows	1530	1530	Medium - risk of bias in sampling design									Odd sampling design
Time-lagged lichen extinction in retained buffer strips 16.5 years after clear-cutting	1565	1565.1	Medium - risk of bias in sampling design									Odd sampling design
Time-lagged lichen extinction in retained buffer strips 16.5 years after clear-cutting	1565	1565.2	Medium - fragmentation intensity not quantified				"High" vs "Low" fragmentation, but no further quantification					Smaller details missing in description but deemed ok
Colonization patterns of insects breeding in wood-decaying fungi	1581	1581	Medium - outcomes based on few replicates					Few replicates
Effects of landscape composition and substrate availability on saproxylic beetles in boreal forests: a study using experimental logs for monitoring assemblages	1637	1637	Medium - Insufficient description or execution of statistical analyses									Insufficient description or Execution
Nest site selection of a primary hole-nesting passerine reveals means to developing sustainable forestry	1685	1685	Low
Response of saprophagous wood-boring beetles (Coleoptera: Cerambycidae) to severe habitat loss due to logging in an aspen-dominated boreal landscape	1783	1783	Low									Stepwise model but deemed ok
Habitat connectivity affects specialist species richness more than generalists in veteran trees	1827	1827	Low
Distribution pattern of the epiphyte Neckera pennata on three spatial scales - importance of past landscape structure, connectivity and local conditions	1830	1830	Medium - Insufficient description or execution of statistical analyses									Insufficient description or Execution
Metapopulation dynamics of a beetle species confined to burned forest sites in a managed forest region	1847	1847	Low
Specialist species of wood-inhabiting fungi struggle while generalists thrive in fragmented boreal forests	1924	1924	Medium - large distance between landscapes AND difference in fragmentation intensity not quantified	Large distance between landscapes			"High" vs "Low" fragmentation, but no further quantification
Long-term effects of colonization-extinction dynamics of generalist versus specialist wood-decaying fungi	1939	1939	Low
Effects of landscape structure and forest reserve location on old-growth forest bird species in Northern Finland	1971	1971	Medium - range of fragmentation intensity lacking				Range of fragmentation intensity lacking					Stepwise model but deemed ok
Abundance and viability of fungal spores along a forestry gradient - responses to habitat loss and isolation?	1982	1982	Medium - large distance between landscapes AND difference in fragmentation intensity not quantified	Large distance between landscapes			"High" vs "Low" fragmentation, but no further quantification
The dynamics of hazel grouse (Bonasa bonasia L.) occurrence in habitat fragments	4799	4799	Medium - Insufficient description or execution of statistical analyses									Insufficient description or Execution
Effects of selection cutting and landscape-scale harvesting on the reproductive success of two neotropical migrant bird species	4847	4847	Medium - outcomes based on few replicates				Range of fragmentation intensity lacking	Few replicates				Smaller details missing in description but deemed ok
Abundance and species richness of shrews within forested habitats on Prince Edward Island	4862	4862	Low
Landscape features and characteristics of Great Gray Owl (Strix nebulosa) nests in fragmented landscapes of central Alberta	5248	5248	Low
Corridors may not improve the conservation value of small reserves for most boreal birds	5794	5794	Medium - Insufficient description or execution of statistical analyses									Insufficient description or Execution
Abundance patterns in bird communities in old boreal forest in relation to stand structure and local habitat configuration	5838	5838	Low
Forest fragmentation increases nest predation in the Eurasian Treecreeper	5861	5861	Medium - variables insufficiently explained				Variables insufficiently explained					Stepwise model but deemed ok
Factors influencing the dynamics of occurrence of the hazel grouse in a fine-grained managed landscape	5971	5971	Medium - landscapes overlapping						Landscapes overlapping			Stepwise model but deemed ok
Effects of isolation on the occurrence of a frugivorous forest beetle, Bolitotherus cornutus, at different spatial scales in fragmented and continuous forests	6777	6777	Medium - fragmentation intensity not quantified				"High" vs "Low" fragmentation, but no further quantification					Stepwise model but deemed ok
Thresholds in nesting habitat requirements of an old forest specialist, the Brown Creeper (Certhia americana), as conservation targets	6972	6972	Low
The importance of scale and spatial variables for the frugivorous beetle Bolitophagus reticulatus (Coleoptera, Tenebrionidae) in a fragmented forest landscape	7099	7099	Low
Edge effect and matrix influence on the nest survival of an old forest specialist, the Brown Creeper (Certhia americana)	7111	7111	Medium - Insufficient description or execution of statistical analyses									Insufficient description or Execution
Influence of landscape pattern on habitat use by American marten in an industrial forest	7749	7749	Medium - low statistical power									Low statistical power
Factors influencing predation on Ovenbird (Seiurus aurocapilla) nests in northern hardwoods: Interactions across spatial scales	7769	7769	Low
Temporal variation of bird assemblages in moderately fragmented and less-fragmented boreal forest landscapes: A multi-scale approach	7872	7872	Low
OCCURRENCE OF THE CONNECTICUT WARBLER INCREASES WITH SIZE OF PATCHES OF CONIFEROUS FOREST	7929	7929	Low
The Effect of Forest Landscape Structure on the Location and Occupancy of Capercaillie (Tetrao urogallus L.) Leks	8081	8081	Low
Beetle community response to residual forest patch size in managed boreal forest landscapes: Feeding habits matter	8138	8138	Low
Negative Effects of Habitat Loss on Survival of Migrant Warblers in a Forest Mosaic	8162	8162	Low						Insufficient information
Reproduction of the Middle Spotted Woodpecker Dendrocopos medius in the Nerussa-Desna woodland, SW Russia, with particular reference to habitat fragmentation, weather conditions and food supply	8174	8174	Medium - fragmentation intensity not quantified				"High" vs "Low" fragmentation, but no further quantification
Have recent changes in forest structure reduced the Estonian black stork Ciconia nigra population?	8243	8243	Low						Landscapes overlapping
Influence of habitat quantity, quality and isolation on the distribution and abundance of two epiphytic lichens	8289	8289	Medium - Insufficient description or execution of statistical analyses									Insufficient description or Execution
Factors explaining the occurrence of the Siberian flying squirrel in urban forest landscape	8425	8425	Low									Stepwise model but deemed ok
Independent effects of fragmentation on forest songbirds: An organism-based approach	8522	8522.1	Low
Independent effects of fragmentation on forest songbirds: An organism-based approach	8522	8522.2	Low
Evidence for different drivers behind long-term decline and depression of density in cyclic voles	8548	8548	Low
Retention patches as potential refugia for bryophytes and lichens in managed forest landscapes	8641	8641	Low
Can landscape properties predict occurrence of grey-sided voles?	8782	8782	Medium - outcomes based on few observations					Outcomes based on few observation
Temporal patch occupancy dynamics of the Siberian flying squirrel in a boreal forest landscape	8940	8940	Medium - insufficient information on landscape independence						Insufficient information
Incidence of spruce grouse in residual forest strips within large clear-cut boreal forest landscapes	8952	8952.1	Medium - fragmentation intensity not quantified				"High" vs "Low" fragmentation, but no further quantification		Insufficient information			Insufficient description or Execution
Incidence of spruce grouse in residual forest strips within large clear-cut boreal forest landscapes	8952	8952.2	Medium - insufficient information on landscape independence						Insufficient information			Insufficient description or Execution
The influence of landscape matrix on isolated patch use by wide-ranging animals: conservation lessons for woodland caribou	8986	8986	Medium - insufficient information on landscape independence						Insufficient information
Convergence of fungal traits over time in natural and forestry-fragmented patches	9097	9097	Medium - variables insufficiently explained				Variables insufficiently explained
The effect of buffer strip width and selective logging on streamside polypore communities	9153	9153	Medium - fragmentation intensity not quantified				"High" vs "Low" fragmentation, but no further quantification
Epiphytic lichen diversity in late-successional Pinus sylvestris forests along local and regional forest utilization gradients in eastern boreal Fennoscandia	9164	9164	Medium - fragmentation intensity not quantified				"High" vs "Low" fragmentation, but no further quantification
Functional connectivity of lynx at their southern range periphery in Ontario, Canada	9169	9169	Low
Landscape structure and the long-term decline of cyclic grey-sided voles in Fennoscandia	9222	9222	Low
Deadwood-rich managed forests provide insights into the old-forest association of wood-inhabiting fungi	9235	9235	Medium - Insufficient description or execution of statistical analyses									Insufficient description or Execution
Capercaillie (Tetrao urogallus) Habitat Characteristics in North-Boreal Finland	9282	9282	Low
DECIDUOUS FOREST AND RESIDENT BIRDS - THE PROBLEM OF FRAGMENTATION WITHIN A CONIFEROUS FOREST LANDSCAPE	9328	9328	Low
Species occurrences at stand level cannot be understood without considering the landscape context: Cyanolichens on aspen in boreal Sweden	9353	9353	Low									Smaller details missing in description but deemed ok
Unlogged forests: Important sites for preserving the diversity of mycetophilids (Diptera: Sciaroidea)	9505	9505	Medium - variables insufficiently explained				Variables insufficiently explained					Insufficient description or Execution
Long-term decline and local extinction of Clethrionomys rufocanus in boreal Sweden	9574	9574	Medium - variables insufficiently explained				Variables insufficiently explained
Effects of land use and climate on the distribution of the Jungle Nightjar Caprimulgus indicus in Hokkaido, northern Japan	9594	9594	Medium - outcomes based on few observations					Outcomes based on few observation
Effects of landscape composition and configuration on northern flying squirrels in a forest mosaic	9621	9621	Low
Landscape analysis of northern goshawk breeding home range in northern Japan	9721	9721	Low									Stepwise model but deemed ok
Landscape and substrate properties affect species richness and community composition of saproxylic beetles	9951	9951	Low
Occupancy of the American Three-Toed Woodpecker in a Heavily-Managed Boreal Forest of Eastern Canada	9967	9967	Medium - insufficient information on landscape independence						Insufficient information
Landscape characteristics associated with the occurrence of the flying squirrel Pteromys volans in old-growth forests of northern Finland	9969	9969	Medium - Insufficient description or execution of statistical analyses									Insufficient description or Execution
Spatial ecology of the three-toed woodpecker in managed forest landscapes	10028	10028	Medium - landscapes overlapping				Variables insufficiently explained		Landscapes overlapping			Smaller details missing in description but deemed ok
Importance of habitat patch size for occupancy and density of aspen-associated saproxylic beetles	10044	10044	Medium - landscapes overlapping						Landscapes overlapping			Insufficient description or Execution
Local forest structure, climate and human disturbance determine regional distribution of boreal bird species richness in Alberta, Canada	10081	10081	Low
Threshold levels of habitat composition for the presence of the long-tailed tit (Aegithalos caudatus) in a boreal landscape	10099	10099	Medium - Insufficient description or execution of statistical analyses									Insufficient description or Execution
Isolation, patch size and matrix effects on bird assemblages in forest reserves	10255	10255	Medium - fragmentation intensity not quantified				"High" vs "Low" fragmentation, but no further quantification					Insufficient description or Execution
Identification of landscape elements related to local declines of a boreal grey-sided vole population	10286	10286	Medium - fragmentation intensity not quantified				Variables insufficiently explained					Smaller details missing in description but deemed ok
Capercaillie Tetrao urogallus - a good candidate for an umbrella species in taiga forests	10291	10291.1	Medium - Insufficient description or execution of statistical analyses									Insufficient description or Execution
Capercaillie Tetrao urogallus - a good candidate for an umbrella species in taiga forests	10291	10291.2	Medium - Insufficient description or execution of statistical analyses									Insufficient description or Execution
Stump extraction in the surrounding landscape: Predatory saproxylic beetles are more negatively affected than lower trophic levels	10326	10326	Low
Long-lasting effects of logging on beetles in hollow oaks	10423	10423	Low
Predicting grey-sided vole occurrence in northern Sweden at multiple spatial scales	10578	10578	Low
Habitat-related nest predation effect on the breeding success of the Eurasian treecreeper	10591	10591	Medium - Insufficient description or execution of statistical analyses									Insufficient description or Execution
Gray-cheeked Thrush (Catharus minimus minimus) distribution and habitat use in a montane forest landscape of western Newfoundland, Canada	10593	10593	Medium - landscapes overlapping						Landscapes overlapping
At which spatial and temporal scales does landscape context affect local density of Red Data Book and Indicator species?	10600	10600	Low
Effects of landscape matrix and habitat structure on a bird community in northern Finland: A multi-scale approach	10697	10697	Medium - Insufficient description or execution of statistical analyses									Insufficient description or Execution
Managing boreal forest landscapes for flying squirrels	10698	10698	Medium - Insufficient description or execution of statistical analyses									Insufficient description or Execution
Thresholds in selection of breeding habitat by the Eurasian treecreeper (Certhia familiaris)	10744	10744	Medium - Insufficient description or execution of statistical analyses									Insufficient description or Execution
Occurrence Patterns of Lichens on Stumps in Young Managed Forests	10802	10802	Low
Forests regenerating after clear-cutting function as habitat for bryophyte and lichen species of conservation concern	11075	11075	Low									Stepwise model but deemed ok
19th century woodland structure controls stand-scale epiphyte diversity in present-day Scotland	12624	12624	Medium - Insufficient description or execution of statistical analyses									Insufficient description or Execution
Influence of landscape pattern and forest type on use of habitat by marten in Maine	16901	16901	Low
Using change trajectories to study the impacts of multi-annual habitat loss on fledgling production in an old forest specialist bird	19157	19157	Low
Predation risk landscape modifies flying and red squirrel nest site occupancy independently of habitat amount	20789	20789.1	Medium - landscapes overlapping						Landscapes overlapping
Predation risk landscape modifies flying and red squirrel nest site occupancy independently of habitat amount	20789	20789.2	Medium - landscapes overlapping						Landscapes overlapping
The early development of forest fragmentation effects on birds	21140	21140	Medium - fragmentation intensity not quantified				"High" vs "Low" fragmentation, but no further quantification		Landscapes overlapping
Effects of forest fragmentation on the demography of Ovenbirds (Seiurus aurocapillus) in the boreal forest - Chapter 2	21159	21159	Medium - fragmentation intensity not quantified				"High" vs "Low" fragmentation, but no further quantification
Diversity patterns of wild bees and wasps in managed boreal forests: effects of spatial structure, local habitat and surrounding landscape	21254	21254	Medium - Insufficient description or execution of statistical analyses									Insufficient description or Execution
Landscape matrix fragmentation effect on virgin forest and managed forest birds: a multi-scale study	21408	21408	Medium - fragmentation intensity not quantified				"High" vs "Low" fragmentation, but no further quantification		Landscapes overlapping			Smaller details missing in description but deemed ok
Saproxylic beetle assemblages in artificially created high-stumps of spruce (Picea abies) and birch (Betula pendula/pubescens) – does the surrounding landscape matter?	21546	21546	Medium - fragmentation intensity not quantified				"High" vs "Low" fragmentation, but no further quantification					Insufficient description or Execution
Saproxylic beetles in artificially created high-stumps of spruce and birch within and outside hotspot areas	21549	21549	Medium - fragmentation intensity not quantified				"High" vs "Low" fragmentation, but no further quantification					Insufficient description or Execution
Long-term effects of stump harvesting and landscape composition on beetle assemblages in the hemiboreal forest of Sweden	21553	21553	Low
Occurrence of Siberian Jay Perisoreus infaustus in Relation to Amount of Old Forest at Landscape and Home Range Scales	21565	21565.1	Medium - fragmentation intensity not quantified				"High" vs "Low" fragmentation, but no further quantification
Occurrence of Siberian Jay Perisoreus infaustus in Relation to Amount of Old Forest at Landscape and Home Range Scales	21565	21565.2	Low
What is the matrix ? A sea or a habitat for saproxylic Coleoptera in deciduous forest fragments in boreal forest = Paper 4	21570	21570	Medium - small difference in fragmentation intensity	Small difference in fragmentation intensity
Importance of scale and density of hollow oaks for saproxylic oak beetles	21576	21576	Low
Influence of landscape scale and habitat distribution on individual bat species and bat species richness	21577	21577	Medium - Insufficient description or execution of statistical analyses									Insufficient description or Execution
Using Sex Pheromone and a Multi-Scale Approach to Predict the Distribution of a Rare Saproxylic Beetle	24634	24634	Low
Loss of forest cover impacts the distribution of the forest-dwelling tri-coloured bat (Perimyotis subflavus)	8666	8666	Medium - landscapes overlapping						Landscapes overlapping
Landscape level effects of modern forestry on bird communities in North Swedish boreal forests	9149	9149	Medium - outcomes based on few replicates					Few replicates
Effects of forest disturbance, snow depth, and intraguild dynamics on American marten and fisher occupancy in Maine, USA	25661	25661	Medium - variables insufficiently explained				Variables insufficiently explained
Landscape context and substrate characteristics shape fungal communities of dead spruce in urban and semi-natural forests	26491	26491	Medium - fragmentation intensity not quantified		No		"High" vs "Low" fragmentation, but no further quantification					Insufficient description or Execution
Bryophytes of conservation concern decline and traits change in retention patches during two decades following forest harvest	26518	26518	Low
End of the road: Short-term responses of a large mammal community to forest road decommissioning	26549	26549	Low
Habitat heterogeneity is a good predictor of boreal forest biodiversity	26559	26559	Medium - large distance between landscapes AND difference in fragmentation intensity not quantified	Large distance between landscapes			"High" vs "Low" fragmentation, but no further quantification
Lower alpha, higher beta, and similar gamma diversity of saproxylic beetles in unmanaged compared to managed Norway spruce stands	26578	26578	Medium - small difference in fragmentation intensity	Small difference in fragmentation intensity
Wood-living beetle diversity and Swedish forest management - paper 4	26682	26682	Low
Effects of forest management on the spatial distribution of the willow tit (Poecile montanus)	26858	26858	Low
What factors influence the diversity of saproxylic beetles? A multiscaled study from a spruce forest in southern Norway	10386	10386	Medium - landscapes overlapping						Landscapes overlapping			Smaller details missing in description but deemed ok
Hollow oaks and beetle functional diversity: Significance of surroundings extends beyond taxonomy	10538	10538	Medium - insufficient information on landscape independence					Uneven sampling	Insufficient information			Stepwise model but deemed ok
Habitat Requirements of the Pine Wood-Living Beetle Tragosoma depsarium (Coleoptera: Cerambycidae) at Log, Stand, and Landscape Scale	21563	21563	Medium - landscapes overlapping						Landscapes overlapping			Insufficient description or Execution
Silvicultural strategies for lichen conservation: Smaller gaps and shorter distances to edges promote recolonization	26464	26464	Medium - fragmentation intensity not quantified				"High" vs "Low" fragmentation, but no further quantification; Variables insufficiently explained					Smaller details missing in description but deemed ok
The positive effects of prescribed burning of clear-cuts on saproxylic beetle diversity are short-lived and depend on forest-fire continuity	11166	11166	Medium - fragmentation intensity not quantified		No		"High" vs "Low" fragmentation, but no further quantification
Relative importance of habitat area, isolation and quality for the occurrence of middle spotted woodpecker Dendrocopos medius (L.) in Sweden	14681	14681	Medium - control stands lacking	True control lacking								Insufficient description or Execution
