# Supplementary material for: To what extent does surrounding landscape explain stand-level occurrence of conservation-relevant species in fragmented boreal and hemi-boreal forest? – a systematic review
Source: Environ Evid. 2024 Aug 12;13:19. doi: 10.1186/s13750-024-00346-1 (PMC11378823; doi:10.1186/s13750-024-00346-1)
Supplement: Supplementary file 4 — Additional file 4. Narrative table including all 172 studies included in this review. [file 13750_2024_346_MOESM4_ESM.xlsx]

## Sheet: Code book
Category	Header	Breakdown	Explanation
Identifier	Article nr		Running identification number of the article
	Paper ID		Identifying number based on original search
	Study		Same as Paper ID unless more than one
	Project		Same as Paper ID unless linked to another article
Publication details	Title		Title of the publication
	DOI or Stable URL or Publication details		Stable web link to the publication or publication details when such link was not available
	Authors		Authors of publication
	University affiliation		University affiliation of corresponding / first author / the author that has one, depending on information provided
	Country		Country (or countries) where study was conducted
	Year		Publication year
Results Critical appraisal	Results CA		Results of our Critical appraisal/Study Validity Assessment (Low, Medium, or High risk of Bias) and reason for this result when deemed of medium or high risk of bias
Landscape factor(s)	Cause of Fragmentation	Human vs Natural fragmentation	Comparison of landscapes fragmented by humans and naturally fragmented landscapes
	Degree of fragmentation	(Higher vs Lower) fragmentation intensity	Categorical fragmentation intensity. Frequently the fragmentation has not been quantified, but landscapes are divided into higher vs lower fragmentation
	Amount	Amount of habitat	The amount of habitat (such as forest, old forest etc) has been quantified and related to occurrence. See main text for definition of habitat and non-habitat.
		Amount of non-habitat	The amount of non-habitat (such as clear-cuts) has been quantified and related to occurrence. See main text for definition of habitat and non-habitat.
		Change over time in habitat amount / historic habitat amount	Occurrence has been related to different time since fragmentation or different known historic amount of habitat. See main text for definition of habitat and non-habitat.
	Isolation	Distance to habitat	Occurrence has been related to distance to habitat. See main text for definition of habitat and non-habitat.
		Distance to impact/ non-habitat	Occurrence has been related to distance to non-habitat or other form of human impact. See main text for definition of habitat and non-habitat.
		Index for habitat configuration and/or connectivity	An index taking habitat amount and location into amount has been related to occurrence. See main text for definition of habitat and non-habitat.
Landscape size (s)	□ < 501m O <251m radius <26ha		Landscape variables have been quantified in an area < 26ha
	□ < 1001m O <550m radius <101 ha = 1km2		Landscape variables have been quantified in an area > 26ha but < 101ha
	□ < 2001m O <1100m radius <401ha		Landscape variables have been quantified in an area > 101ha but < 401ha
	□ < 3500m O <2001m radius <1300ha		Landscape variables have been quantified in an area > 401ha but < 1300ha
	□ < 9000m O <5000m radius <8000ha		Landscape variables have been quantified in an area > 1300ha but < 8000ha
	□ > 9000m O >5000m radius >8000ha		Landscape variables have been quantified in an area > 8000ha
	Regional/Unspecified		Landscape variables refer to regional difference in fragmentation or the scale in not specified
Stand	Stand Forest type		Stand forest type based on dominating tree species
	Stand Tree Composition		Further details on tree species composition in studied stands
	Further stand description		Further details around the stand
Matrix	Habitat		What constituted habitat in this study if defined. Separated by row when more than one definition was used. For instance, "forest" means that all forest was measured. If a second row says "mature forest" the effect of this subset of all forest was also tested in the analyses. See main text for definition of habitat and non-habitat.
	Non-habitat/Impact		What constituted non-habitat in this study if defined. Separated by row when more than one definition was used. See main text for definition of habitat and non-habitat.
Study design	Sample size / Number of stands / Replicates		Sample size in number of replicates, in almost all cases the number of stands
	Design / Survey method / Plot definition		Survey method used and/or how the survey plot was delimited and defined
	Statistical method		Statistical method used LR - linear regression NLMM - non-linear mixed model GLM - generalized linear model GAM - generalized additive models GLMM - generalized linear mixed effects model DFA - discriminant function analysis RDA - redundancy analysis PCA - principal component analysis jSDM - joint species distribution model NMDS - non-metric multidimensional scaling SEM - structural equation mode…
Organism	Vascular plants		Organisms studied belonged to Vascular plants
	Bryophytes		Organisms studied belonged to Bryophytes
	Lichens		Organisms studied belonged to Lichens
	Fungi other		Organisms studied belonged to Fungi except wood fungi
	Wood fungi		Organisms studied belonged to Wood fungi
	Mammals		Organisms studied belonged to Mammals
	Birds		Organisms studied belonged to Birds
	Insects other		Organisms studied belonged to Insects except saproxylic once
	Saproxylic insects		Organisms studied belonged to Saproxylic insects
	Species level data?		Specifies which and how many species the article reports species level results for, and how many it is not reported for. X = unspecified number of species/taxa
	Why CR?		Reason for conservation relevance as defined by study author. Only one reason is listed per species even of multiple were listed in the original article.
Outcomes	Presence		Comparison of Occupied vs unoccupied or vs random stands, or calculations of likelihood of presence
	Abundance		Quantified true, proportional or relative abundance
	Richness		Species richness
	Composition		Species composition
	Effect of Stand?		Yes = effect was found of at least on aspect of the stand
	Effect of landscape?		Yes = effect was found of at least on aspect of the landscape
	Narrative outcome of landscape		¤ = No effect found of landscape variable(s) on stand-level occurence + = Positive effect of low fragmentation (=Negative effect of fragmentation i.e. as hypothesised) - = Negative effect of low fragmentation (=Positive effect of fragmentation, i.e. opposite to hypothesised) Difference in composition has always been noted as + even though the difference rarely have a direction
	Location of data of interest		Location of outcome data used for the narrative analyses give as a list of relevant table(s) and/or figure(s)
Meta Analyses	Reason for unsuitable		Reason why the data was deemed not suitable for meta-analyses when applicable
	Location of Meta data for included		Location of outcome data used for meta-analyses given as a list of relevant table(s) and/or figure(s)
	Analyses of Richness		Was included in the meta-analyses of species richness
	Analyses of Abundance		Was included in the meta-analyses of abundance
	Analyses of Presence		Was included in the meta-analyses of presence

## Sheet: Narrative table
Additional file 3. Narrative table over all included studies. See Code book for explanations. NI = No information provided. NA = not applicable for this study.
											L1. Cause of Fragmentation	L2. Degree of fragmentation	L3. Amount			L4. Distance		L5. Configuration															LR - linear regression NLMM - non-linear mixed model GLM - generalized linear model GAM - generalized additive models GLMM - generalized linear mixed effects model DFA - discriminant function analysis RDA - redundancy analysis PCA - principal component analysis jSDM - joint species distribution model NMDS - non-metric multidimensional scaling SEM - structural equation modelling GAM - generalized …
Article nr	Paper ID	Study	Project	Title	DOI or Stable URL or Publications details	Authors	University affiliation	Country	Year	Results CA	Human vs Natural fragmentation	(Higher vs Lower) fragmentation intensity	Amount Of habitat	Amount of non-habitat	Change over time / Historic habitat amount	Distance to habitat	Distance to impact/ Non-habitat	Index for Habitat configuration and/or connectivity	□ < 501m O <251m radius <26ha	□ < 1001m O <550m radius <101 ha = 1km2	□ < 2001m O <1100m radius <401ha	□ < 3500m O <2001m radius <1300ha	□ < 9000m O <5000m radius <8000ha	□ > 9000m O >5000m radius >8000ha	Regional/Unspecified	Stand Forest type	Stand Tree Composition	Further stand description	Habitat	Non-habitat	Sample size / Number of stands / replicates	Design / Survey method / Plot definition	Statistical method	Vascular plants	Bryophytes	Lichens	Fungi other	Wood fungi	Mammals	Birds	Insects other	Saproxylic insects	Species level data?	Why CR?	Presence	Abundance	Richness	Composition	Effect of Stand?
1	40	40	40	Insect community composition and trophic guild structure in decaying logs from eastern Canadian pine-dominated forests	https://doi.org/10.1016/j.foreco.2005.12.051	MC Vanderwel, JR Malcolm, SM Smith, N Islam	University of Toronto	Canada	2006	Low			x						x	x						Conifer dominated	Pinus strobus (dominant); Pinus resinosa, Populus tremuloides, Quercus rubra	Managed forest, closed canopy; no harvest past seven years	Pineforest Deadwood	NA	22	Four pine logs per site	RDA + permutation tests									X	No - 27 Families of Saproxylic insects	Deadwood dependent		x		X	Yes
2	71	71.1	71	Predicting occupancy for the Siberian flying squirrel in old-growth forest patches	https://doi.org/10.2307/3061045	P Reunanen, A Nikula, M Mönkkönen, E Hurme, V Nivala	University of Oulu	Finland	2002	Low			x			x		x		x	x		x			Conifer dominated	Pinus sylvestris; Picea abies; Betula spp; Populus tremula	Mainly mature managed forests; some protected areas	Mature Spruce or Mixed forest	NA	105	Patches of known preferred Habitat	Mann-Whitney test						x				Siberian flying squirrel (Pteromys volans)	Threatened	X				Yes
2	71	71.2	71	Predicting occupancy for the Siberian flying squirrel in old-growth forest patches	https://doi.org/10.2307/3061045	P Reunanen, A Nikula, M Mönkkönen, E Hurme, V Nivala	University of Oulu	Finland	2002	Low			x			x		x		x	x		x			Conifer dominated	Pinus sylvestris; Picea abies; Betula spp; Populus tremula	Mainly mature managed forests; some protected areas	Mature Spruce or Mixed forest	NA	102	Patches of known preferred Habitat	Mann-Whitney test						x				Siberian flying squirrel (Pteromys volans)	Threatened	X				Yes
3	86	86	86	Landscape context affects the success of habitat restoration: large-scale colonization patterns of saproxylic and fire-associated species in boreal forests	https://doi.org/10.1111/j.1472-4642.2011.00839.x	J Kouki, E Hyvärinen, H Lappalainen, P Martikainen, M Similä	University of Eastern Finland	Finland	2012	Medium - large distance between landscapes AND difference in fragmentation intensity not quantified		x													x	Conifer dominated	Pinus sylvestris	Clearcut 50 years ago	Conservation forest	NA	9	As Stand; burnt managed forest	Krustal-wallis test									x	No - 29 species	Deadwood dependent			X		NA
4	162	162	162	Effects of habitat fragmentation: increased isolation and reduced habitat size reduces the incidence of dead wood fungi beetles in a fragmented forest landscape	https://doi.org/10.1111/j.1600-0587.2000.tb00305.x	BA Rukke	University of Oslo	Norway	2000	Low						x						x				Deciduous dominated	Betula spp; Alnus incana	Forest patches in agricultural area	Forest Continuous forest	NA	42	Collection of all dead basidiocarps of F. fomentarius for each stand to assess beetle content	GLM									x	Cis jacquemarti lnitidus Cis bidentatus Cis lineatocribratus Ennearthron cornutum Dorcatoma dresdensis	Deadwood dependent	X				Yes
5	179	179	179	Ecological continuity and assumed indicator fungi in boreal forest: the importance of the landscape matrix	https://doi.org/10.1016/S0378-1127(02)00043-9	A Sverdrup-Thygeson, DB Lindenmayer	University of Oslo	Norway	2003	Low			x		x					x						Conifer dominated	Picea abies	Woodland key habitat; Managed forest	Forest >140 y.o.	NA	45	All logs w.i. 40*40m plots	GLM					x					Phellinus nigrolimitatus Cystostereum murraii	Deadwood dependent	X	X			Yes
6	181	181	181	Are timber harvesting and conservation of nest sites of forest-dwelling raptors always mutually exclusive?	https://doi.org/10.1017/S1367943005002349	A Lohmus	University of Tartu	Estonia	2005	Low							x								x	Mixed forest	Betula spp; Pinus sylvestris; Picea abies; Populus tremula; Alnus incana; Alnus glutinosa	Nature reserve; managed forest	NA	Anthropogenic elements	15-105 (depending on species)	Systematic nest search plus random points	GLM based on PCA							x			Buzzard (Pernis apivorus), Northern Goshawk (Accipiter gentilis), Sparrowhawk (A. nisus), Common buzzard (Buteo buteo), Lesser spotted eagle (Aquila pomarina)	Protected and Declining	x				Yes
7	274	274	274	At which spatial and temporal scales can fungi indicate habitat connectivity?	https://doi.org/10.1016/j.ecolind.2018.03.062	J Nordén, J Åström, T Josefsson, A Sverdrup-Thygeson, B Nordén	University of Oslo	Sweden AND Norway	2018	Low			x					x		x	x	x	x	x		Conifer dominated	Picea abies	Nature reserve; Woodland key habitat	Forest in 6 age categories	NA	28	60 spruce logs inside one 200*200m plot per stand	GLMM					x					Amylocystis lapponica Antrodiella citrinella Cystostereum murrayi Fomitopsis rosea Phellinus chrysoloma Phellinus ferrugineofuscus Phellinus nigrolimitatus Phellinus viticola Phlebia centrifuga Antrodia serialis Antrodia sinuosa Fomitopsis pinicola Gloeophyllum sepiarium Heterobasidion parviporum Ischnoderma benzoinum Postia caesia Stereum sanguinolentum Trichaptum abietinum	Deadwood dependent		X			Yes
8	369	369	369	Regional habitat needs of a nationally listed species, Canada Warbler (Cardellina canadensis), in Alberta, Canada	https://doi.org/10.5751/ACE-00916-110210	JR Ball, P Solymos, FKA Schmiegelow, J Schieck, E Bayne	University of Alberta	Canada	2016	Low			x	x						x						Conifer dominated; Mixed forest	Variable	Variable	All forest Old forest Deciduous forest	Clearcuts Human activity	32287	Point count surveys, 1 per stand	GLM							x			Canada warbler (Cardellina canadensis)	Declining		x			Yes
9	478	478.1	478	Spore deposition of wood-decaying fungi: importance of landscape composition	https://doi.org/10.1111/j.0906-7590.2004.03671.x	M Edman, M Gustafsson, J Stenlid, BG Jonsson, L Ericson	Umeå University	Sweden	2004	Low			x								x	x	x			Conifer dominated	Picea abies; Pinus sylvestris	Managed forests	Spruce >80 y.o.	NA	14	Agar spore traps at the centre of each stand	Wilcoxon signed rank					x					Fomitopsis pinicola Fomitopsis rosea Trichaptum laricinum Gloeoporus taxicola	Deadwood dependent		x			NA
9	478	478.2	478	Spore deposition of wood-decaying fungi: importance of landscape composition	https://doi.org/10.1111/j.0906-7590.2004.03671.x	M Edman, M Gustafsson, J Stenlid, BG Jonsson, L Ericson	Umeå University	Sweden	2004	Low			x								x	x	x			Conifer dominated	Picea abies; Pinus sylvestris	Managed forests	Spruce >80 y.o.	NA	12	Agar spore traps at the centre of each stand	Wilcoxon signed rank					x					Fomitopsis pinicola Fomitopsis rosea Phlebia centrifuga	Deadwood dependent		x			NA
9	478	478.3	478	Spore deposition of wood-decaying fungi: importance of landscape composition	https://doi.org/10.1111/j.0906-7590.2004.03671.x	M Edman, M Gustafsson, J Stenlid, BG Jonsson, L Ericson	Umeå University	Sweden	2004	Low			x								x	x	x			Conifer dominated	Picea abies; Pinus sylvestris	Managed forests	Spruce >80, >110 or >140 y.o.	NA	14	Wooden spore traps at the centre of each stand	LR					x					Fomitopsis rosea Phlebia centrifuga	Deadwood dependent		x			NA
10	554	554	554	Aspen lichens in agricultural and forest landscapes: the importance of habitat quality	https://www.jstor.org/stable/3683423	H Hedenås, L Ericson	Umeå University	Sweden	2004	Medium - outcomes based on few observations		x													x	Mixed forest	Picea abies; Populus tremula	Stands older than 50 Yr and located in either forested or agricultural landscape	Aspen >50 y.o.	Managed forest Agricultural Land	25	40 Aspen trees	NMDS + Mann-Whitney test + LR			x							Collema curtisporum C. fragrans C. furfuraceum Leptogium cyanescens Ramalina sinensis	Redlisted	x				NA
11	603	603	603	Testing the Effect of Snag and Cavity Supply on Deadwood-Associated Species in a Managed Boreal Forest	https://doi.org/10.3390/f11040424	S Dufour-Pelletier, JA Tremblay, C Hébert, T Lachat, J Ibarzabal	Université du Québec	Canada	2020	Low			x	x						x						Conifer dominated	Abies balsames; Picea mariana; Picea glauca; Betula papyrifera; Populus tremuloides	Stand 50-70 Yr, Picea mariana dominated	Forest >90 y.o.	Clearcuts	20	Foraging mark survey on 40 selected trees	GLMM							x			No - Woodpeckers	Deadwood dependent	x				NA
12	627	627.1	627	Structure of insect communities inhabiting old-growth forest specialist bracket fungi	https://doi.org/10.1046/j.1365-2311.2001.00295.x	A Komonen	University of Helsinki	Finland	2001	Medium - large distance between landscapes AND difference in fragmentation intensity not quantified		x													x	Conifer dominated	Picea abies	Oldgrowth forest	Old forest w. Amylocystis lapponica	NA	11	Amylocystis lapponica from Mesic forest within stands	Mann-Whitney test									X	Hallomenus sp. No - 60 Saproxylic insects	Deadwood dependent		x	x	x	NA
12	627	627.2	627	Structure of insect communities inhabiting old-growth forest specialist bracket fungi	https://doi.org/10.1046/j.1365-2311.2001.00295.x	A Komonen	University of Helsinki	Finland	2001	Medium - fragmentation intensity not quantified		x													x	Conifer dominated	Picea abies	Oldgrowth forest	Old forest w. Fomitopsis rosea	NA	22	Fomitopsis rosea from Mesic forest within stands	Chi-square test									x	Agnatosia mendicell Elfia cingulata	Deadwood dependent		x			NA
13	695	695	71	Local habitat patch pattern of the Siberian flying squirrel in a managed boreal forest landscape	https://doi.org/10.1111/j.0906-7590.2007.04744.x	E Hurme, P Reunanen, M Mönkkönen, A Nikula, J Oksanen	University of Oulu	Finland	2007	Low			x	x		x		x		x						Conifer dominated	Pinus sylvestris; Picea abies; Betula spp; Populus tremula; Alnus incana	Variable	Old Spruce Forest	Clearcuts Managed forest	136	Fecal pellet search in the entire stand	GLM						x				Siberian flying squirrel (Pteromys volans)	Red-listed	x				Yes
14	700	700	700	Integrating multi-source forest inventory and animal survey data to assess nationwide distribution and habitat correlates of the Siberian flying squirrel	https://doi.org/10.1016/j.biocon.2012.06.027	A Santangeli, IK Hanski, NA, NA, H Mäkelä	University of Helsinki	Finland	2012	Low			x	x		x		x		x						Mixed forest	Pinus sylvestris; Picea abies; Betula spp; Populus tremula	Variable	Old Spruce and Deciduous forest	Clearcuts Managed forest Built area	8234	Fecal pellet search in 300*300m squares	GLM						x				Siberian flying squirrel (Pteromys volans)	Declining	x				Yes
15	803	803.1	803	Building and evaluating predictive occupancy models for the Siberian flying squirrel using forest planning data	https://doi.org/10.1016/j.foreco.2005.05.035	E Hurme, M Mönkkönen, A Nikula, P Reunanen, M Ukkola	University of Oulu	Finland	2005	Low			x			x				x						Conifer dominated	Pinus sylvestris; Picea abies; Betula spp; Populus tremula	Mature managed forest	Old Spruce Forest	NA	91	Fecal pellet search in the entire stand	Mann-Whitney test						x				Siberian flying squirrel (Pteromys volans)	Red-listed	x				Yes
16	803	803.2	803	Building and evaluating predictive occupancy models for the Siberian flying squirrel using forest planning data	https://doi.org/10.1016/j.foreco.2005.05.035	E Hurme, M Mönkkönen, A Nikula, P Reunanen, M Ukkola	University of Oulu	Finland	2005	Low			x			x				x						Conifer dominated	Pinus sylvestris; Picea abies; Betula spp; Populus tremula	Mature managed forest	Spruce Forest	NA	98	Fecal pellet search in the entire stand	Mann-Whitney test						x				Siberian flying squirrel (Pteromys volans)	Red-listed	x				Yes
17	827	827	827	Effects of Population Size, Forest Fragmentation, and Urbanization on Seed Production and Gene Flow in an Endangered Maple (Acer miyabei)	https://doi.org/10.1674/0003-0031-172.2.303	T Nagamitsu, S Kikuchi, M Hotta, T Kenta, T Hiura	Hokkaido University	Japan	2014	Low				x		x			x							No data	Acer miyabei	Suburban forest	Forest	Built area	21	Seeds from 1-19 seeds per stand was collected	GLMM	x									Miyabe maple (Acer miyabei)	Endangered		x			Yes
18	906	906.1	906	Verifying an extinction debt among lichens and fungi in northern Swedish boreal forests	https://www.jstor.org/stable/3591246	H Berglund, BG Jonsson	Mid Sweden University	Sweden	2005	Medium - degree of isolation makes stands difficult to compare	x														x	Conifer dominated	Picea abies	Nature reserve; Woodland key habitat	Spruce Forest Conservation Forest	NA	46	All dead and living spruce withing stand	PLS regression			x		x					No - 66 Species of conservation concern	Redlisted + Deadwood dependent			X		NA
18	906	906.2	906	Verifying an extinction debt among lichens and fungi in northern Swedish boreal forests	https://www.jstor.org/stable/3591246	H Berglund, BG Jonsson	Mid Sweden University	Sweden	2005	Low					x										x	Conifer dominated	Picea abies	Woodland key habitat	Spruce Forest Conservation Forest	NA	32	All dead and living spruce withing stand	T-test			x		x					No - 66 Species of conservation concern	Redlisted + Deadwood dependent			x		NA
18	906	906.3	906	Verifying an extinction debt among lichens and fungi in northern Swedish boreal forests	https://www.jstor.org/stable/3591246	H Berglund, BG Jonsson	Mid Sweden University	Sweden	2005	Low					x										x	Conifer dominated	Picea abies	Woodland key habitat	Spruce Forest Conservation Forest	NA	8	All dead and living spruce withing stand	Spearman correlation			x		x					No - 66 Species of conservation concern	Redlisted + Deadwood dependent			x		NA
19	909	909	909	Impoverishment of resident old-growth forest bird assemblages along an isolation gradient of protected areas in eastern Finland	OrnisFennica77:145-154.2000	J Kouki, A Väänänen	University of Joensuu	Finland	2000	Medium - fragmentation intensity not quantified						x									X	Conifer dominated	Pinus sylvestris; Picea abies	Nature reserve	Conservation forest	NA	15	Transects covering the entire stand	Spearman correlation							x			Bonasa bonasia Tetrao tetrix T. urogallus Dryocopus martius Dendrocopos major Picoides tridactylus Parus montanus P. cristatus Certhia familiaris Perisoreus infaustus	Indicator species		x	x		NA
20	932	932	627	Forest fragmentation truncates a food chain based on an old-growth forest bracket fungus	https://www.jstor.org/stable/3547115	A Komonen, R Penttilä, M Lindgren, I Hanski	University of Helsinki	Finland	2000	Low					x										X	Conifer dominated	Picea abies	Oldgrowth forest	Old spruce forest	NA	20	Collection of dead and dying F. rosea fruiting bodies to assess beetle content	GLM					x				x	Fomitopsis rosea Agnatosia mendicell Elfia cingulata	Deadwood dependent		x	x	x	Yes
21	1005	1005	1005	Relative importance of habitat characteristics at multiple spatial scales for wood-dependent beetles in boreal forest	https://doi.org/10.1007/s10980-015-0221-5	T Ranius, V Johansson, M Schroeder, A Caruso	Swedish University of Agricultural Sciences (SLU)	Sweden	2015	Low			x							x	x	x	x			Conifer dominated	Pinus sylvestris; Picea abies; Betula spp; Populus tremula	Clearcut forest; Mature managed forest; Nature reserve	Deadwood rich habitat defined as clearcuts, mature stands and reserves	NA	56	10 deadwood items per stand	Bayesian GLMM									X	Yes - 44 Saproxylic beetles	Deadwood dependent	X				Yes
22	1006	1006.1	1006	Significance of woodland key habitats for polypore diversity and red-listed species in boreal forests	https://doi.org/10.1007/s10531-008-9317-4	J Hottola, J Siitonen	University of Helsinki	Finland	2008	Medium - large distance between landscapes AND difference in fragmentation intensity not quantified		x													x	Conifer dominated; Mixed forest; Deciduous dominated	Picea abies; Deciduous spp	Mid-age to mature riparian forest	Coniferous Forest Deciduous Forest	NA	69	Coniferous and Deciduous deadwood in 0.2 ha along brook (Entire stand for red-listed species)	GLM					X					No - 104 Wood fungi	Deadwood dependent			X		Yes
22	1006	1006.2	1006	Significance of woodland key habitats for polypore diversity and red-listed species in boreal forests	https://doi.org/10.1007/s10531-008-9317-4	J Hottola, J Siitonen	University of Helsinki	Finland	2008	Medium - large distance between landscapes AND difference in fragmentation intensity not quantified		x													x	Conifer dominated; Mixed forest; Deciduous dominated	Picea abies; Deciduous spp	Mid-age to mature forest	Coniferous Forest Deciduous Forest	NA	70	Coniferous and Deciduous deadwood in 0.2 ha along brook (Entire stand for red-listed species)	GLM					X					No - 104 Wood fungi	Deadwood dependent			X		Yes
23	1024	1024.1	1024	Predictors of habitat use and nesting success for two sympatric species of boreal woodpeckers in an unburned, managed forest landscape	https://doi.org/10.1016/j.foreco.2019.02.016	C Craig, MJ Mazerolle, PD Taylor, JA Tremblay, MA Villard	Mount Allison University	Canada	2019	Low			x	x					x		x					Conifer dominated	Picea mariana; Abies balsamea; Pinus banksiana; Pinus strobus; Picea glauca; Acer rubrum; Betula papyrifera; Larix laricina	Mature managed forest	Forest	Clearcuts	444	Playback surveys along transects	GLM							x			American Three-toed Woodpecker (Picoides dorsalis) Black-backed Woodpecker (Picoides arcticus)	Deadwood dependent	x				No
23	1024	1024.2	1024	Predictors of habitat use and nesting success for two sympatric species of boreal woodpeckers in an unburned, managed forest landscape	https://doi.org/10.1016/j.foreco.2019.02.016	C Craig, MJ Mazerolle, PD Taylor, JA Tremblay, MA Villard	Mount Allison University	Canada	2019	Low			x	x					x		x					Conifer dominated	Picea mariana; Abies balsamea; Pinus banksiana; Pinus strobus; Picea glauca; Acer rubrum; Betula papyrifera; Larix laricina	Mature managed forest	Forest	Clearcuts	24	Playback surveys along transects	GLM							x			Black-backed Woodpecker (Picoides arcticus)	Deadwood dependent	x				Yes
24	1048	1048	1048	Does it pay to concentrate conservation efforts for dead-wood dependent insects close to existing reserves: a test on conservation planning in Sweden	https://doi.org/10.1111/icad.12279	M Hallinger, S Kärvemo, T Ranius	Swedish University of Agricultural Sciences (SLU)	Sweden	2018	Medium - Insufficient description or execution of statistical analyses		x	x	x					x	x	x	x	x	x		Conifer dominated	Pinus sylvestris; Picea abies; Betula spp.	Clearcuts with retention trees	Forest Deadwood	Clearcuts	179	Three retention patches w.i. each stand was surveyed	GLMM									x	Yes - for 10 out of 28 Saproxylic insects	Deadwood dependent	x		x		Yes
25	1051	1051	1051	Effectiveness of local conservation management is affected by landscape properties: Species richness and composition of saproxylic beetles in boreal forest clearcuts	https://doi.org/10.1016/j.foreco.2017.05.025	M Hallinger, S Kärvemo, T Ranius	Swedish University of Agricultural Sciences (SLU)	Sweden	2017	Medium - Insufficient description or execution of statistical analyses			x								x	x				Conifer dominated	Pinus sylvestris; Picea abies	Burned and unburned clearcuts	Forest Deadwood	NA	32	3 window traps and 6 pan traps per stand	NLMM									X	Tragosoma depsarium No - 149 Saproxylic beetles	Deadwood dependent		x	X	x	Yes
26	1059	1059	1059	Urban forests host rich polypore assemblages in a Nordic metropolitan area	https://doi.org/10.1016/j.landurbplan.2021.104222	A Korhonen, R Penttilä, J Siitonen, O Miettinen, L Hamberg	University of Helsinki	Finland	2021	Medium - range of fragmentation intensity lacking			x	x					x	x						Conifer dominated	Picea abies	Mature managed forests and seminatural forests	Forest >60 y.o.	Human population density	81	All spruce w.i. each stand	GAM + jSDM					x					Antrodia serialis Antrodia sinuosa Fomitopsis pinicola Fomitopsis rosea Heterobasidon parviporum Ischnoderma benzoinum Phellinus ferrugineofuscus Phellinus nigrolimitatus Phellinus viticola Phlebia centrifuga Postia caesia coll Postia fragilis Postia stiptica Postia tephroleuca Pycnoporellus fulgens Skeletocutis carneogrisea Trechispora hymenocutis Trichaptum abientinum No for 58 Wood fungi	Deadwood dependent		x	x		Yes
27	1060	1060	1005	Spatial occurrence of a habitat-tracking saproxylic beetle inhabiting a managed forest landscape	https://www.jstor.org/stable/40061849	M Schroeder, T Ranius, B Ekbom, S Larsson	Swedish University of Agricultural Sciences (SLU)	Sweden	2007	Low			x		x					x						Conifer dominated	Pinus sylvestris; Picea abies; Betula spp; Populus tremula	Gradient in forest age, clearcut to oldgrowth	Forest >60 y.o.	NA	56	Standing and downed deadwood along 4 transects of 100 m each were surveyed	GLM									x	Harminius undulatus	Deadwood dependent	X				Yes
28	1076	1076	1005	Importance of high quality early-successional habitats in managed forest landscapes to rare beetle species	https://doi.org/10.1007/s10531-013-0612-3	D Rubene, LO Wikars, T Ranius	Swedish University of Agricultural Sciences (SLU)	Sweden	2014	Medium - range of fragmentation intensity lacking								x	x	x	x	x	x	x		Conifer dominated	Pinus sylvestris; Picea abies; Betula spp	Clearcut forest	Clearcuts with deadwood	NA	73	Standing and downed deadwood along 4 transects of 100 m each were surveyed	GLM									x	Upis ceramboides Platysoma minus	Deadwood dependent	X				Yes
29	1098	1098	1098	Factors and scales potentially important for saproxylic beetles in temperate mixed oak forest	https://doi.org/10.1016/j.biocon.2006.09.021	N Franc, G Götmark, B Økland, B Nordén, H Paltto	Göteborg University	Sweden	2007	Medium - Insufficient description or execution of statistical analyses			x	x	x						x			x		Deciduous dominated	Quercus robur; Quercus petraea	Seminatural forest	Oak Forest Conservation Forest	Ag. Land	20	2 groups on 4 flight intersection traps per stand	GLM									x	No - 239 Saproxylic beetles on Oak	Deadwood dependent			X	X	Yes
30	1106	1106	1106	Linking substrate and habitat requirements of wood-inhabiting fungi to their regional extinction vulnerability	https://www.jstor.org/stable/41315807	H Berglund, J Hottola, R Penttilä, J Siitonen	Swedish University of Agricultural Sciences (SLU)	Finland	2011	Medium - large distance between landscapes AND difference in fragmentation intensity not quantified		x													x	Conifer dominated; Mixed forest; Deciduous dominated	Pinus sylvestris; Picea abies; Betula spp; Populus tremula; other deciduous spp	Young forest; mature forest; oldgrowth forest	Semi natural Spruce Forest	NA	331	Spruce deadwood in 0.2 ha plot plus large deadwood outside	GLMM					x					Fomitopsis rosea Amylocystis lapponica Phellinus ferrugineofuscus Phellinus nigrolimitatus Skeletocutis carneogrisea Gloeophyllum sepiarium Antrodia serialis Phellinus viticola Postia tephroleuca Heterobasidion parviporum Skeletocutis kuehneri Trichaptum abietinum Postia caesia	Deadwood dependent	X				Yes
31	1108	1108	1108	A unified measure of the number, volume and diversity of dead trees and the response of fungal communities	https://doi.org/10.1111/j.1365-2745.2009.01583.x	J Hottola, O Ovaskainen, I Hanski	University of Helsinki	Finland AND Russia	2009	Medium - fragmentation intensity not quantified		X											x			Conifer dominated	Pinus sylvestris; Picea abies	Mature forest; oldgrowth forest	NA	NA	47	All deadwood in a 50*100m rectangle for each stand was surveyed	GLM					X					No - X Wood fungi	Deadwood dependent		x	X		Yes
32	1109	1109	1109	Early-successional saproxylic beetles inhabiting a common host-tree type can be sensitive to the spatiotemporal continuity of their substrate	https://doi.org/10.1007/s10531-020-02004-7	M Laaksonen, P Punttila, J Siitonen	University of Helsinki	Finland AND Russia	2020	Medium - fragmentation intensity not quantified		x													x	Conifer dominated	Pinus sylverstris	Mature forest; oldgrowth forest	Old Pine Forest	NA	53	10 dead pines	GLM									x	Boros schneideri Cerylon impressum Corticeus fraxini Corticeus longulus Corticeus suturalis Epuraea fussii Leptusa norvegica Plegaderus saucius Acanthocinus aedilis Placusa depressa Phloeonomus pusillus Plegaderus vulneratus Pytho depressus Rhizophagus ferrugineus Rhagium inquisitor Thanasimus formicarius	Deadwood dependent		x	X		Yes
33	1113	1113.1	1109	Effects of habitat quality and landscape structure on saproxylic species dwelling in boreal spruce-swamp forests	https://www.jstor.org/stable/40235500	M Laaksonen, E Peuhu, G Vàrkonyi, J Siitonen	University of Helsinki	Finland AND Russia	2008	Medium - fragmentation intensity not quantified		x													x	Conifer dominated	Picea abies	Oldgrowth forest	Spruce Forest >100 y.o.	NA	39	Survey on up to 30 spruce logs per stand when avaliable	GLM					x				x	Pytho kolwensis Pytho abieticola Olisthaerus substriatus Harminius undulatus Pytho depressus Rhagium inquisitor Phlebia centrifuga Amylocystis lapponica Fomitopsis rosea Phellinus ferrogineofuscus Trichaptum abietinum Fomitopsis pinicola	Deadwood dependent		x			Yes
33	1113	1113.2	1109	Effects of habitat quality and landscape structure on saproxylic species dwelling in boreal spruce-swamp forests	https://www.jstor.org/stable/40235500	M Laaksonen, E Peuhu, G Vàrkonyi, J Siitonen	University of Helsinki	Finland	2008	Medium - range of fragmentation intensity lacking					x								x			Conifer dominated	Picea abies	Oldgrowth forest	Old Spruce Forest	NA	21	Survey on up to 30 spruce logs per stand when avaliable	GLM					x				x	Pytho kolwensis Pytho abieticola Olisthaerus substriatus Harminius undulatus Pytho depressus Rhagium inquisitor Phlebia centrifuga Amylocystis lapponica Fomitopsis rosea Phellinus ferrogineofuscus Trichaptum abietinum Fomitopsis pinicola	Deadwood dependent		x			Yes
34	1116	1116	1116	Colonisation of ephemeral forest habitats by specialised species: beetles and bugs associated with recently dead aspen wood	https://doi.org/10.1007/s10531-011-0124-y	T Ranius, P Martikainen, J Kouki	Swedish University of Agricultural Sciences (SLU)	Finland	2011	Low			x					x	x	x	x					Mixed forest	Pinus sylvestris; Picea abies; Populus tremula	Nature reserve; clearcut forest	Aspen Deadwood	NA	55	1 window trap per site	GLM									x	Yes for : Cerylon deplanatum Cyphea curtula Platysoma deplanatum Ptilinus fuscus Saperda perforata Trypophloeus bispinulus Trypophloeus discedens Xylotrechus rusticus Saperda perforata No for 4 others	Deadwood dependent		x	x		Yes
35	1119	1119	1119	The factors and scales shaping fungal assemblages in fallen spruce trunks: A DNA metabarcoding study	https://doi.org/10.1016/j.foreco.2021.119381	K Runnel, R Drenkhan, K Adamson, P Lomus, L Tedersoo	University of Tartu	Estonia	2021	Low			x								x					Conifer dominated	Picea abies	Mature naturally regenerated forests (80+ Yr); Post-clearcut forest (44+ Yr)	Forest Old Forest	NA	38	5 fallen spruce trunks per stand	Chi-square + GLM					X					No - OUTS of Wood fungi	Deadwood dependent			x	x	Yes
36	1126	1126.1	906	Assessing the extinction vulnerability of wood-inhabiting fungal species in fragmented northern Swedish boreal forests	https://doi.org/10.1016/j.biocon.2008.09.007	H Berglund, BG Jonsson	Swedish University of Agricultural Sciences (SLU)	Sweden	2008	Medium - fragmentation intensity not quantified	X														x	Conifer dominated	Picea abies	Nature reserve; Woodland key habitat	Unmanaged forest	NA	78	All downed spruce logs in each stand	Proportion comparison without stats					X					Skeletocutis odora Cystostereum murraii Skeletocutis brevispora Amylocystis lapponica Oligoporus sericeomollis Phlebia centrifuga Antrodiella parasitica Leptoporus mollis Peniophora pithya Skeletocutis chrysella Phellinus viticola Gloeoporus taxicola Phellinus chrysoloma Oligoporus caesius Asterodon ferruginosus Trichaptum laricinum Antrodia sinuosa Junghuhnia luteoalba Amylostereum chailletii Fo…	Deadwood dependent		x			NA
36	1126	1126.2	906	Assessing the extinction vulnerability of wood-inhabiting fungal species in fragmented northern Swedish boreal forests	https://doi.org/10.1016/j.biocon.2008.09.007	H Berglund, BG Jonsson	Swedish University of Agricultural Sciences (SLU)	Sweden	2008	Medium - Insufficient description or execution of statistical analyses					X										x	Conifer dominated	Picea abies	Woodland key habitat	Unmanaged forest	NA	78	All downed spruce logs in each stand	Normality test					X					Skeletocutis odora Cystostereum murraii Skeletocutis brevispora Amylocystis lapponica Oligoporus sericeomollis Phlebia centrifuga Antrodiella parasitica Leptoporus mollis Peniophora pithya Skeletocutis chrysella Phellinus viticola Gloeoporus taxicola Phellinus chrysoloma Oligoporus caesius Asterodon ferruginosus Trichaptum laricinum Antrodia sinuosa Junghuhnia luteoalba Amylostereum chailletii Fo…	Deadwood dependent		x			NA
37	1131	1131	1131	Addition of coarse woody debris - The early fungal succession on Picea abies logs in managed forests and reserves	https://doi.org/10.1016/j.biocon.2010.12.029	J Olsson, BG Jonsson, J Hjältén, L Ericson	Umeå University	Sweden	2011	Medium - Insufficient description or execution of statistical analyses		x				x							x			Conifer dominated	Picea abies: Pinus sylvestris; Betula spp; Populus tremula	Nature reserve; mature managed forest	Old Forest	NA	14	4*5 experimental logs per stand plus a 0.2 ha area of forest surveyed	Anova					X					No - 98 Wood fungi	Deadwood dependent			X		No
38	1135	1135	1135	Near-natural forests harbour richer saproxylic beetle communities than those in intensively managed forests	https://doi.org/10.1016/j.foreco.2020.118124	RM Jacobsen, RC Burner, SL Olsen, O Skarpaas, A Sverdrup-Thygeson	Norwegian University of Life Sciences	Norway	2020	Low			x								x					Conifer dominated; Mixed forest; Deciduous dominated	Variable	Clearcut forest; managed forest; near-natural forest	Spruce and Deciduous Forest Old Forest	NA	406	One window trap per oak site	GLMM + Permutation test								x	X	No - 733 species of conservation concern	Deadwood dependent; Red-listed; Indicators			X	X	Yes
39	1206	1206	1206	Can 'continuity indicator species' predict species richness or red-listed species of saproxylic beetles?	https://doi.org/10.1023/A:1016679226554	A Sverdrup-Thygeson	University of Oslo	Norway	2000	Low			x							x						Conifer dominated	Picea abies	Managed forest; woodland key habitat	Forest >140 y.o.	NA	57	One area of 40*40m per stand was surveyed using one flight interception trap and dead F. pinicola was collected for hatching study	GLM									X	Yes - 109 Saproxylic beetles	Deadwood dependent		x	x		Yes
40	1300	1300	1300	Recent forest on abandoned agricultural land in the boreonemoral zone ? Biodiversity of plants and fungi in relation to historical and present tree cover	https://doi.org/10.1016/j.foreco.2021.119045	B Nordén, SL Olsen, S Haug, G Rusch	The Norwegian Institute for Nature Research	Sweden AND Norway	2021	Low			x		x				x							Mixed forest	Fraxinus excelsior; Ulmus glabra; Quercus robur; Quercus petraea; Betula spp; Populus tremula; Salix caprea; Pinus sylvestris, Picea abies	Managed forest 40-80 Yr	Forest	NA	27	All deadwood along a transect and 3 plots jointly covering 600m2 was surveyed	GLMM					X					N0 - 141 Wood fungi	Deadwood dependent			x		No
41	1348	1348.1	1109	Consequences of forest fragmentation for polyporous fungi at two spatial scales	https://www.jstor.org/stable/40234868	R Penttilä, M Lindgren, O Miettinen, H Rita, I Hanski	University of Helsinki	Finland	2006	Medium - large distance between landscapes AND difference in fragmentation intensity not quantified		x													x	Conifer dominated	Picea abies	Oldgrowth forest	Old Spruce Forest	NA	32	Entire stand and all tree species	Proportion test					X					Yes - 72 Wood fungi	Deadwood dependent	x				Yes
41	1348	1348.2	1109	Consequences of forest fragmentation for polyporous fungi at two spatial scales	https://www.jstor.org/stable/40234868	R Penttilä, M Lindgren, O Miettinen, H Rita, I Hanski	University of Helsinki	Finland	2006	Medium - large distance between landscapes AND difference in fragmentation intensity not quantified		x													x	Conifer dominated	Picea abies	Oldgrowth forest	Old Spruce Forest	NA	41	Entire stand if <10ha. 9ha plot if larger. All tree species	GLM + F test					X					Yes - 72 Wood fungi	Deadwood dependent		X	X		Yes
41	1348	1348.3	1109	Consequences of forest fragmentation for polyporous fungi at two spatial scales	https://www.jstor.org/stable/40234868	R Penttilä, M Lindgren, O Miettinen, H Rita, I Hanski	University of Helsinki	Finland	2006	Medium - range of fragmentation intensity lacking		x			x								x			Conifer dominated	Picea abies	Oldgrowth forest	Old Spruce Forest	NA	23	Entire stand if <10ha. 9ha plot if larger. All tree species	GLM					X					Yes - 72 Wood fungi	Deadwood dependent		X	X		Yes
42	1418	1418.1	1418	Influence of landscape, habitat, and species co-occurrence on occupancy dynamics of Canada Warblers	https://doi.org/10.1650/CONDOR-15-168.1	AR Grinde, GJ Niemi	University of Minnesota	USA	2016	Low			x	x						x						Conifer dominated; Deciduous dominated	Populus spp; Betula papyrifera; Picea spp; Abies balsamea; Larix laricina; Pinus spp	Variable	Forest Lowland coniferous Upland coniferous Deciduous Mixed	"Open land" = clear cuts, agricultural lad, wetlands and shrublands	183	3 point counts per stand	Occupancy models							x			Canada warbler (Cardellina canadensis)	Declining	X				Yes
42	1418	1418.2	1418	Influence of landscape, habitat, and species co-occurrence on occupancy dynamics of Canada Warblers	https://doi.org/10.1650/CONDOR-15-168.1	AR Grinde, GJ Niemi	University of Minnesota	USA	2016	Low			x	x						x						Mixed forest	Populus spp; Betula papyrifera; Picea spp; Abies balsamea; Larix laricina; Pinus spp	Variable	Forest Lowland coniferous Upland coniferous Deciduous Mixed	"Open land" = clear cuts, agricultural lad, wetlands and shrublands	125	3 point counts per stand	Occupancy models							x			Canada warbler (Cardellina canadensis)	Declining	X				Yes
43	1444	1444	1444	Planning timber harvest of residual forest stands without compromising bird and small mammal communities in boreal landscapes	https://doi.org/10.1016/j.foreco.2007.08.006	MH St-Laurent, J Ferron, S Hache´, R Gagnon	Université du Québec	Canada	2008	Medium - degree of isolation makes stands difficult to compare				x					x	x	x					Conifer dominated	Picea mariana; Abies balsamea; Pinus banksiana; Betula papyrifera; Populus tremuloides	Young regenerating forest; mature forest	NA	Clearcuts Roads	50	9 sampling plots in a 150*150m patch	LR						X	X			Snowshoe Hare (Lepus americanus), Red-backed Vole (Clethrionomys gapperi) Spruce Grouse (Canachites canadensis) Boreal Chickadee (Poecile hudsonicus) Brown Creeper (Certhia americana) Northern Flicker (Colaptes auratus) Alder Flycatcher (Empidonax alnorum) Yellow-bellied Flycatcher (Empidonax flaviventris) Gray Jay (Perisoreus canadensis) Dark-eyed Junco (Junco hyemalis) Golden-crowned Kinglet (R…	Old forest specialists		x			Yes
44	1530	1530	1530	Saproxylic biodiversity and decomposition rate decrease with small-scale isolation of tree hollows	https://doi.org/10.1016/j.biocon.2018.09.023	L Mestre, N Jansson, T Ranius	Swedish University of Agricultural Sciences (SLU)	Sweden	2018	Medium - risk of bias in sampling design			x							x						Deciduous dominated	Quercus robur	Oak pasture	Hollow Oak	NA	8	10 oak wood mould boxes per stand	GLM									x	No - 143 Saproxylic insects on Oak	Deadwood dependent		X	X		Yes
45	1565	1565.1	1565	Time-lagged lichen extinction in retained buffer strips 16.5 years after clear-cutting	https://doi.org/10.1016/j.biocon.2018.06.016	V Johansson, CJ Wikström, K Hylander	Swedish University of Agricultural Sciences (SLU)	Sweden	2018	Medium - risk of bias in sampling design					x										x	Conifer dominated	Pinus sylvestris; Picea abies; Betula spp	Mature forest 86-146 Yr	Forest	Clearcuts	13	All living and dead trees in the stand	GLMM			x							No - 37 red-listed/signal lichen species	Redlisted + Signal species		X	X		No
45	1565	1565.2	1565	Time-lagged lichen extinction in retained buffer strips 16.5 years after clear-cutting	https://doi.org/10.1016/j.biocon.2018.06.016	V Johansson, CJ Wikström, K Hylander	Swedish University of Agricultural Sciences (SLU)	Sweden	2018	Medium - fragmentation intensity not quantified		x													x	Conifer dominated	Pinus sylvestris; Picea abies; Betula spp	Mature forest 86-146 Yr	Forest	Clearcuts	22	All living and dead trees in the stand	T-test			x							No - 37 red-listed/signal lichen species	Redlisted + Signal species	X				No
46	1581	1581	1581	Colonization patterns of insects breeding in wood-decaying fungi	https://doi.org/10.1023/A:1009665513184	M Jonsell, G Norlander, M Jonsson	Swedish University of Agricultural Sciences (SLU)	Sweden	1999	Medium - outcomes based on few replicates		x									x					Conifer dominated	Pinus sylvestris; Picea abies	Oldgrowth forest; young pine plantation	Forest F. pinicola and F. fomentarius	NA	4	Traps made of F. pinicola and F. fomentarius on a pole	Fisher's exact test									X	No - 18 Saproxylic insect taxa	Deadwood dependent		X			NA
47	1637	1637	1637	Effects of landscape composition and substrate availability on saproxylic beetles in boreal forests: a study using experimental logs for monitoring assemblages	https://doi.org/10.1111/j.2006.0906-7590.04372.x	H Gibb, J Hjältén, JP Ball, T Johansson, K Danell	Swedish University of Agricultural Sciences (SLU)	Sweden	2006	Medium - Insufficient description or execution of statistical analyses			x	x							x			x		Conifer dominated	Pinus sylvestris; Picea abies, Betula spp	Nature reserve; mature managed forest, clearcut forest	Forest Old forest	Clearcuts	27	Each stand had 5 blocks. In each block 5 logs were added and spruce snags were created. All fitted with trunk eclector traps	PCA regression									X	Yes - 21 Saproxylic beetles No - 121 Saproxylic beetles	Deadwood dependent		X	X		Yes
48	1685	1685	1685	Nest site selection of a primary hole-nesting passerine reveals means to developing sustainable forestry	https://doi.org/10.1111/j.1600-048X.2013.00250.x	E Vatka, K Kangas, M Orell, A Nikula, V Nivala	University of Oulu	Finland	2014	Low			x	x					x	x						Conifer dominated	Pinus sylvestris; Picea abies, Betula spp	Variable	Forest	Open area = clear-cuts, open wetlands, wide roads >30 m, barren land and abandoned agricultural fields	542	Playback survey covering the enrite stand	GLMM							x			Willow tit (Poecile montanus)	Deadwood dependent	x				Yes
49	1783	1783	1783	Response of saprophagous wood-boring beetles (Coleoptera: Cerambycidae) to severe habitat loss due to logging in an aspen-dominated boreal landscape	https://doi.org/10.1007/s10980-011-9587-1	M Saint-Germain, P Drapeau	Université du Québec	Canada	2011	Low			x		x				x	x	x	x				Mixed forest	Populus tremuloides; Picea mariana; Pinus banksiana; Betula papyrifera; Abies balsamea; Picea glauca	Young stands 5-10 Yr; older stands >15 Yr; Old forest	Aspen Forest	NA	12	5 dead standing Aspen per stand was cut, brought to lab and dissected	GLM + LR + Pearson correlation + Krustal-wallis									x	Anthophylax attenuatus Bellamira scalaris Trigonarthris T. mutabilis	Deadwood dependent	X	X			Yes
50	1827	1827	1135	Habitat connectivity affects specialist species richness more than generalists in veteran trees	https://doi.org/10.1016/j.foreco.2017.08.003	A Sverdrup-Thygeson, O Skarpaas, S Blumentrath, T Birkemoe, M Evju	Norwegian University of Life Sciences	Norway	2017	Low		x	x					x		X	X	X	X	X		Mixed forest	Quercus spp	Managed forest; Parks; Agricultural area	Forest Oak	Ag. Land	29	Two flight interception traps for each of 62 oak trees	GLM									x	No - 322 Saproxylic beetles on Oak	Deadwood dependent			X		Yes
51	1830	1830	1830	Distribution pattern of the epiphyte Neckera pennata on three spatial scales - importance of past landscape structure, connectivity and local conditions	https://www.jstor.org/stable/3683675	T Snäll, A Hagström, J Sjögren, H Rydin	Uppsala University	Sweden	2004	Medium - Insufficient description or execution of statistical analyses					x			x		x						Deciduous dominated	Fraxinus excelsior; Picea abies	Oldgrowth forest	Ash Forest	NA	128	All trees were surveyed if <100 otherwise 4 subplots were used	Likelihood ratio + GLM		x								Neckera pennata	Red-listed	X				Yes
52	1847	1847	1847	Metapopulation dynamics of a beetle species confined to burned forest sites in a managed forest region	https://doi.org/10.1111/ecog.00475	T Ranius, P Bohman, O Hedgren, LO Wikars, A Caruso	Swedish University of Agricultural Sciences (SLU)	Sweden	2014	Low			x											x		Conifer dominated	Pinus sylvestris; Picea abies	Burned forest	Fire affected forest	NA	128	20 suitable host trees or all avaliable once	Bayesian GLM									x	Stephanopachys linearis	Deadwood dependent	X				Yes
53	1924	1924	1924	Specialist species of wood-inhabiting fungi struggle while generalists thrive in fragmented boreal forests	https://doi.org/10.1111/1365-2745.12085	J Nordén, R Penttilä, J Siitonen, E Tomppo, O Ovaskainen	University of Helsinki	Finland and Russia	2013	Medium - large distance between landscapes AND difference in fragmentation intensity not quantified		x	x										x		x	Conifer dominated	Pinus sylvestris; Picea abies	Gradient in forest age, young to oldgrowth	Old Forest	NA	495	All dead trees >5cm in a 0.2-4ha plot and all dead trees >15 cm in the entire stand	Bayesian GLM					X					No - 119 Wood fungi	Deadwood dependent	x		x		Yes
54	1939	1939	1939	Long-term effects of colonization-extinction dynamics of generalist versus specialist wood-decaying fungi	https://doi.org/10.1111/1365-2745.13526	H Moor, J Nordén, R Penttilä, J Siitonen, T Snäll	Swedish University of Agricultural Sciences (SLU)	Finland	2020	Low								x						x		Conifer dominated	Pinus sylvestris; Picea abies	Gradient in forest age, young to oldgrowth	Forest >100 y.o.	NA	258	All dead trees in a 20*100 plot per stand were surveyed	Bayesian state-space model					x					Trichaptum abietinum Fomitopsis pinicola Gloeophyllum sepiarium Antrodia serialis Phellinus viticola Phellinus ferrugineofuscus Phellinus nigrolimitatus Phlebia centrifuga Fomitopsis rosea Amylocystis lapponica	Deadwood dependent	X				Yes
55	1971	1971	1971	Effects of landscape structure and forest reserve location on old-growth forest bird species in Northern Finland	https://doi.org/10.1023/A:1026148825138	L Brotons, M Mönkkönen, E Huhta, A Nikula, A Rajasärkkä	University of Turku	Finland	2003	Medium - range of fragmentation intensity lacking			x	x		x							x	x		Conifer dominated	Pinus sylvestris; Picea abies; Betula spp	Nature reserve	Forest Conservation forest	Early successional post-harvest stands	91	Transects covering the entire stands	LR + GLM							x			Hazel grouse (Tetrastes bonasia) Capercaillie Tetrao urogallus Black woodpecker Dryocopus martius Eurasian three-toed woodpecker (Picoides tridactylus) Grey-headed chickadee Parus cinctus European crested tit (Lophophanes cristatus) Eurasian treecreeper Certhia familiaris Siberian jay Perisoreus infaustus Pine grosbeak (Pinicola enucleator)	Old forest dependent		X	X		Yes
56	1982	1982	478	Abundance and viability of fungal spores along a forestry gradient - responses to habitat loss and isolation?	https://doi.org/10.1111/j.0030-1299.2004.12454.x	M Edman, M Gustafsson, J Stenlid, L Ericson	Umeå University	Sweden	2004	Medium - large distance between landscapes AND difference in fragmentation intensity not quantified		x													x	Conifer dominated	Pinus sylvestris; Picea abies; Betula spp	Managed forest	Old Spruce Forest	NA	15	10 spore traps	Krustal-wallis test					x					Fomitopsis rosea Phlebia centrifuga	Deadwood dependent		x			NA
57	4799	4799	4799	The dynamics of hazel grouse (Bonasa bonasia L.) occurrence in habitat fragments	https://doi.org/10.1139/z99-210	J Åberg, JE Swenson, H Andrén	Swedish University of Agricultural Sciences (SLU)	Sweden	2000	Medium - Insufficient description or execution of statistical analyses						x							x			Mixed forest	Pinus sylvestris; Picea abies; Betula spp; Alnus spp; Populus tremula	Multilayered spruce forest with > 20% deciduous trees; older than 20Yr	Mature spruce forest with >20% deciduous trees	NA	33	Call response surveys of entire stands	glm							x			Hazel grouse (Tetrastes bonasia)	Fragmentation sensitive	X	x			Yes
58	4847	4847	4847	Effects of selection cutting and landscape-scale harvesting on the reproductive success of two neotropical migrant bird species	https://doi.org/10.1111/j.1523-1739.2001.99436.x	J Bourque, MA Villard	Université de Moncton	Canada	2001	Medium - outcomes based on few replicates		x											x			Mixed forest	Acer saccharum; Fagus grandifolia; Betula alleghaniensis; Abies balsamea; Picea mariana; Thuja occidentalis	No selection cut for 30 Yr; selection cut < 5 Yr	Old Forest	NA	102	Nest search in entire stand	G test							x			Black-throated blue warbler (Setophaga caerulescens) Ovenbird (Seiurus aurocapilla)	Fragmentation sensitive		x			Yes
59	4862	4862	4862	Abundance and species richness of shrews within forested habitats on Prince Edward Island	https://www.jstor.org/stable/3566756	L Hartling, M Silva	University of Prince Edward Island	Canada	2004	Low						x				x						Conifer dominated	Picea glauca; Abies balsamea; Alnus glutinosa; Acer rubrum; Betula papyrifera; Larix laricina; Picea abies; Picea mariana; Populus tremuloides	Forest 50 - 70 Yr	Forest	NA	11	6 driftfence/pitfall traps per stand	Spearman and Pearson correlation						x				No - 3 Shrew species	Rare		X			No
60	5248	5248	5248	Landscape features and characteristics of Great Gray Owl (Strix nebulosa) nests in fragmented landscapes of central Alberta	https://api.semanticscholar.org/CorpusID:127393243	DP Stepnisky	Other	Canada	1997	Low			x			x					x					Conifer dominated; Mixed forest; Deciduous dominated	Picea mariana; Picea glauca; Populus tremuloides; Populus balsamifera	Mixed forest; pure conifer forest; pure deciduous forest	Forest	NA	57	Tracked down nests and compared to random points	Mann-Whitney test							x			Great grey owl (Strix nebulosa)	Old forest dependent	X				Yes
61	5794	5794	5794	Corridors may not improve the conservation value of small reserves for most boreal birds	https://doi.org/10.1890/1051-0761(2002)012[1457:CMNITC]2.0.CO;2	SJ Hannon, FKA Schmiegelow	University of Alberta	Canada	2002	Medium - Insufficient description or execution of statistical analyses		x							x							Deciduous dominated	Populus tremuloides; Picea mariana; Larix laricina	Old aspen stand 80-130 Yr	Old Forest	Clearcuts	19	2-8 100 patches per stand	Anova + Effect size method							x			Black-throated green warbler (Setophaga virens) Western tanager (Piranga ludoviciana)	Old forest dependent		X			NA
62	5838	5838	5838	Abundance patterns in bird communities in old boreal forest in relation to stand structure and local habitat configuration	OrnisFennica76:123-133.1999	J Elmberg, L Edenius	Swedish University of Agricultural Sciences (SLU)	Sweden	1999	Low			x							x						Conifer dominated	Pinus sylvestris; Picea abies	Old naturally regenerated forest > 80 Yr	Forest	NA	153	2*5 minute birds counts per stand	GLM							x			Tetrao urogallus Picoides tridactylus Dryocopus martius Garrulus glandarius Perisoreus infaustus Parus cinctus Parus montanus Turdus viscivorus Phoenicurus phoenicurus Anthus trivialis Loxia curvirostra	Decreasing		X			Yes
63	5861	5861	5861	Forest fragmentation increases nest predation in the Eurasian Treecreeper	https://www.jstor.org/stable/3589126	E Huhta, T Aho, A Jäntti, A Nikula, H Hakkarainen	University of Turku	Finland	2004	Medium - variables insufficiently explained		x	x	x					x	x						Conifer dominated	Pinus sylvestris; Picea abies; Betula spp	Old forest	Forest Forest >40 y.o.	Clearcuts Agricultural land	45	Monitoring of provided nestboxes	GLM							x			Eurasian treecreeper (Certhia familiaris)	Old forest dependent		x			Yes
64	5971	5971	5971	Factors influencing the dynamics of occurrence of the hazel grouse in a fine-grained managed landscape	https://www.jstor.org/stable/2387239	L Saari, J Åberg, JE Swenson	University of Helsinki	Finland	1998	Medium - landscapes overlapping			x	x		x				x						Conifer dominated	Pinus sylvestris; Picea abies; Betula spp: Alnus glutinosa; Populus tremula	Uneven aged forest	Spruce Forest	Agricultural land and clear-cuts	37	Transects covering the entire stands	GLM							x			Hazel grouse (Tetrastes bonasia)	Fragmentation sensitive		X			Yes
65	6777	6777	6777	Effects of isolation on the occurrence of a fungivorous forest beetle, Bolitotherus cornutus, at different spatial scales in fragmented and continuous forests	https://doi.org/10.2307/3546864	D Kehler, S Bondrup-Nielsen	Acadia University	Canada	1999	Medium - fragmentation intensity not quantified		x				x						x				Deciduous dominated	Softwood spp; Hardwood spp	Isolated forest in agricultural landscape	NA	NA	79	All logs surveyed	GLM									x	Bolitotherus cornutus	Deadwood dependent	X				Yes
66	6972	6972	6972	Thresholds in nesting habitat requirements of an old forest specialist, the Brown Creeper (Certhia americana), as conservation targets	https://doi.org/10.1016/j.biocon.2008.02.012	JF Poulin, MA Villard, M Edman, PJ Goulet, AM Eriksson	Université de Moncton	Canada	2008	Low			x						x							Deciduous dominated	Acer saccharum; Fagus grandifolia; Betula alleghaniensis; Abies balsamea; Picea rubens	Managed forest >75 Yr	Conservation forest	NA	75	Nest search in entire stand	DFA							x			Brown creeper (Certhia americana)	Old forest dependent	x				Yes
67	7099	7099	162	The importance of scale and spatial variables for the fungivorous beetle Bolitophagus reticulatus (Coleoptera, Tenebrionidae) in a fragmented forest landscape	https://doi.org/10.1111/j.1600-0587.1998.tb00548.x	BA Rukke, F Midtgaard	University of Oslo	Norway	1998	Low		x										x				Conifer dominated; Deciduous dominated	Betula spp; Alnus incana; Prunus padus; Pinus sylvestris	Forest islands in agricultural landscape	Forest	NA	58	All dead F. fomentarius were collected and dissected to count larvae, pupae and adults	GLM									x	Bolitophagus reticulatus	Deadwood dependent	X				Yes
68	7111	7111	6972	Edge effect and matrix influence on the nest survival of an old forest specialist, the Brown Creeper (Certhia americana)	https://doi.org/10.1007/s10980-011-9615-1	JF Poulin, MA Villard	Université de Moncton	Canada	2011	Medium - Insufficient description or execution of statistical analyses			x	x						x	x	x				Deciduous dominated	Acer saccharum; Betula alleghaniensis; Fagus grandifolia	Managed forest	Forest	Road density Clearcuts + partly harvested forest Spruce plantations Non-forested area	54	Nest search in entire stand	Descriptive statistics							x			Brown creeper (Certhia americana)	Old forest dependent	x				Yes
69	7749	7749	7749	Influence of landscape pattern on habitat use by American marten in an industrial forest	https://www.jstor.org/stable/2989852	TG Chapin, DJ Harrison, DD Katnik	University of Maine	USA	1998	Medium - low statistical power						x							x			Conifer dominated; Deciduous dominated	Acer saccharum; Acer rubdrum; Fagus grandifolia; Betula alleghaniensis; Betula papyrifera; Abies balsamea; Pciea rubens; Picea mariana; Thuja occidentalis; Larix laricina	Variable	Mature forest	NA	65	Followed radii tracked martens	Mann-Whitney test						x				American marten (Martes americana)	Area-sensitive	X				Yes
70	7769	7769	7769	Factors influencing predation on Ovenbird (Seiurus aurocapilla) nests in northern hardwoods: Interactions across spatial scales	https://doi.org/10.1093/auk/123.1.82	BJ Mattsson, GJ Niemi	University of Minnesota	USA	2006	Low			x								x					Deciduous dominated	Acer saccharum; Tilia americana; Quercus rubra; Betula papyrifera; Populus tremuloides; Fraxinus nigra; Acer rubra	Managed forest >50 Yr	Forest >100m from edge	NA	6	Entire stand surveyed using 50m grid	GLMM							x			Ovenbird (Seiurus aurocapilla)	Area-sensitive		x			Yes
71	7872	7872	7872	Temporal variation of bird assemblages in moderately fragmented and less-fragmented boreal forest landscapes: A multi-scale approach	https://doi.org/10.1080/11956860.2000.11682595	J Jokimäki, E Huhta, M Mönkkönen, A Nikula	University of Lapland	Finland	2000	Low		x													x	Conifer dominated	Pinus sylvestris; Picea abies; Betula spp	Variable	Pine forest	Managed forest	94	Patch = stand	Wilcoxon signed rank							x			No - X Virgin forest birds	Conservation forest species			X		NA
72	7929	7929	1418	OCCURRENCE OF THE CONNECTICUT WARBLER INCREASES WITH SIZE OF PATCHES OF CONIFEROUS FOREST	https://doi.org/10.1525/cond.2013.110202	CN Lapin, MA Etterson, GJ Niemi	University of Minnesota	USA	2013	Low			x					x		x	x					Conifer dominated	Picea mariana; Larix laricina	Variable	Forest Coniferous Deciduous Mixed	NA	28	3 survey points per stand	GLM							x			Connecticut warbler (Oporornis agilis)	Endangered	X	X			Yes
73	8081	8081	8081	The Effect of Forest Landscape Structure on the Location and Occupancy of Capercaillie (Tetrao urogallus L.) Leks	Baltic Forestry 23.2 (2017): 411-422.	R Zizas, G Mozgeris, V Baliuckas, G Brazaitis, P Kurlavicius	Lithuanian Research Centre for Agriculture and Forestry	Lithuania	2017	Low			x	x			x		x	x	x	x				Conifer dominated	Pinus sylvestris; Picea abies; Betula spp; Alnus glutinosa; Populus tremula	Variable	Forest Old Forest	Managed forest	142	Lek searches in spring	Kolmogorov Smirnov test							x			Capercaillie (Tetrao urogallus)	Umbrella species	x	x			Yes
74	8138	8138	8138	Beetle community response to residual forest patch size in managed boreal forest landscapes: Feeding habits matter	https://doi.org/10.1016/j.foreco.2016.02.029	M Bouchard, C Hébert	Direction de la Recherche Forestière	Canada	2016	Low		x										x				Conifer dominated	Picea mariana; Abies balsamea	Clearcut forest, small tree groups; large tree groups; small blocks; large blocks; mature forest tracts	Forest	NA	10	2 flight interception and 3 pitfall traps per stand	GLMM									X	No - X Saproxylic insects	Deadwood dependent		X	X		NA
75	8162	8162	8162	Negative Effects of Habitat Loss on Survival of Migrant Warblers in a Forest Mosaic	https://doi.org/10.1111/j.1523-1739.2011.01709.x	BP Zitske, MG Betts, AW Diamond	Oregon State University	Canada	2011	Low			x									x				Mixed forest	Betula alleghaniensis; Acer saccharum; Fagus grandifolia; Abies balsamea; Picea rubens; Picea mariana	Mature forest	Forest >60 y.o.	NA	44	Capturing, banding an reciting of birds using playback and mistnets	GLM							x			Blackburnian warbler (Setophaga fusca)	Declining		X			NA
76	8174	8174	8174	Reproduction of the Middle Spotted Woodpecker Dendrocopos medius in the Nerussa-Desna woodland, SW Russia, with particular reference to habitat fragmentation, weather conditions and food supply	https://doi.org/10.5253/078.095.0202	SM Kossenko, EY Kaygorodova	Nerussa Station	Russia	2007	Medium - fragmentation intensity not quantified		x												x		Deciduous dominated	Quercus robur: Fraxinus excelsior; Acer spp; Populus tremula; Ulmus spp; Betula spp; Alnus glutinosa	Unmanaged oak-ash forest 130 Yr with over-aged oak trees	Old forest Oak	Managed forest	NI	Patch = stand	Mann-Whitney test							x			Middle spotted woodpecker (Dendrocoptes medius)	Redlisted		x			No
77	8243	8243	8243	Have recent changes in forest structure reduced the Estonian black stork Ciconia nigra population?	https://doi.org/10.1007/s10531-004-9667-5	A Lohmus, U Sellis, R Rosenvald	University of Tartu	Estonia	2004	Low			x				x						x			Mixed forest	NI	Variable	Forest	Human activity	99	Known nests vs. Random plots	PCA							x			Black stork (Ciconia nigra)	Declining	x				Yes
78	8289	8289	8289	Influence of habitat quantity, quality and isolation on the distribution and abundance of two epiphytic lichens	https://doi.org/10.1046/j.1365-2745.2003.00754.x	P Johansson, J Ehrlén	Swedish University of Agricultural Sciences (SLU)	Sweden	2003	Medium - Insufficient description or execution of statistical analyses				x		x		x							x	Deciduous dominated	Acer platanoides; Aesculus hippocastanum; Fraxinus excelsior; Qurecus robur; Tilia cordata; Ulmus glabra	Forest patches in agricultural area	Broad-leaved trees	Managed forest	94	Up to 100 Broad-leved tees per stand	GLM			x							Parmelina tiliacea	Red-listed	X	X			Yes
79	8425	8425	8425	Factors explaining the occurrence of the Siberian flying squirrel in urban forest landscape	https://doi.org/10.1007/s11252-014-0381-0	S Mäkeläinen, M Schrader, I Hanski	University of Helsinki	Finland	2014	Low			x	x		x				x						Conifer dominated	Picea abies	Managed spruce-dominated urban forest	Spruce-dominated old forest with deciduous trees	Urban area Sapling stands	60	Fecal pellet search in the entire stand	GLM						x				Siberian flying squirrel (Pteromys volans)	Fragmentation sensitive	X				NA
80	8522	8522.1	8162	Independent effects of fragmentation on forest songbirds: An organism-based approach	https://doi.org/10.1890/1051-0761(2006)016[1076:ieofof]2.0.co;2	MG Betts, GJ Forbes, AW Diamond, PD Taylor	University of New Brunswick	Canada	2006	Low			x	x						X		X				Mixed forest	Acer saccharum; Fagus grandifolia; Betula alleghaniensis; Picea rubens; Picea mariana; Abies balsamea	Variable	NI	NI	NI	1-4 point counts per stand	GLM							x			Blackburnian warbler (Setophaga fusca)	Area-sensitive	X				Yes
80	8522	8522.2	8162	Independent effects of fragmentation on forest songbirds: An organism-based approach	https://doi.org/10.1890/1051-0761(2006)016[1076:ieofof]2.0.co;2	MG Betts, GJ Forbes, AW Diamond, PD Taylor	University of New Brunswick	Canada	2006	Low			x	x						X		X				Mixed forest	Acer saccharum; Fagus grandifolia; Betula alleghaniensis; Picea rubens; Picea mariana; Abies balsamea	Variable	NI	NI	NI	1-4 point counts per stand	GLM							x			Ovenbird (Seiurus aurocapilla)	Area-sensitive	X				Yes
81	8548	8548	8548	Evidence for different drivers behind long-term decline and depression of density in cyclic voles	https://doi.org/10.1007/s10144-015-0512-3	M Magnusson, B Hörnfeldt, F Ecke	Swedish University of Agricultural Sciences (SLU)	Sweden	2015	Low				X								x				Conifer dominated	Pinus sylvestris; Picea abies; Betula spp	From clearcuts to old forest 80-120 Yr	NA	Managed forest	58	1 ha permanent snap-trapping plots	Spearman correlation						x				Grey-sided vole (Craseomys rufocanus)	Declining	X	x			Yes
82	8641	8641	8641	Retention patches as potential refugia for bryophytes and lichens in managed forest landscapes	https://doi.org/10.1016/j.biocon.2008.12.033	K Perhans, L Appelgren, F Jonsson, U Nordin, L Gustafsson	Swedish University of Agricultural Sciences (SLU)	Sweden	2009	Low					x										x	Conifer dominated	Pinus sylvestris; Picea abies; Betula spp; Populus tremula	Retention patches 0.01 - 0.5 ha	Unmanaged forest	NA	74	Transects covering the entire stand and all tree species	Wilcoxon signed rank		X	X							Hylocomiastrum umbratum Pseudobryum cinclidioides Rhytidiadelphus subpinnatus Bryoria nadvornikiana Bryoria ocelliformis Calicium parvum Calicium subroscida Lobaria saturninum Lobaria pulmonaria Lobaria disciforme Micarea globulosella No - 55 other species of conservation concern	Red-listed Indicator		X	X		NA
83	8782	8782	8548	Can landscape properties predict occurrence of grey-sided voles?	https://doi.org/10.1007/s10144-008-0077-5	P Christensen, E Frauke, P Sandström, M Nilsson, B Hörnfeldt	Umeå University	Sweden	2008	Medium - outcomes based on few observations		x										x				Conifer dominated	Pinus sylvestris; Picea abies; Betula spp	From clearcuts to old forest 80-120 Yr	Old Pine Forest	Clearcuts	72	10 stations with 5 traps per 1 ha plot	Fisher's exact test						x				Grey-sided vole (Craseomys rufocanus)	Declining	X				NA
84	8940	8940	71	Temporal patch occupancy dynamics of the Siberian flying squirrel in a boreal forest landscape	https://doi.org/10.1111/j.0906-7590.2008.05373.x	E Hurme, M Mönkkönen, P Reunanen, A Nikula, V Nivala	University of Oulu	Finland	2008	Medium - insufficient information on landscape independence			x	x		x				x						Conifer dominated	Pinus sylvestris; Picea abies; Betula spp; Populus tremula; Alnus incana	Variable	Mature spruce-dominated forest with a mixture of deciduous trees	Remaining area	87	Fecal pellet search in the entire stand	Krustal-wallis test						x				Siberian flying squirrel (Pteromys volans)	Red-listed	X				Yes
85	8952	8952.1	8952	Incidence of spruce grouse in residual forest strips within large clear-cut boreal forest landscapes	https://www.jstor.org/stable/4130985	F Potvin, R Courtois	Ministere des Ressources Naturelles et de la Faune	Canada	2006	Medium - fragmentation intensity not quantified		X													x	Conifer dominated	Picea mariana; Abies balsamea; Betula papyrifera; Populus tremuloides; Pinus banksiana	Riparian and upland forests in clearcut landscape	Forest	NA	23	Playback surveys along transects	Anova							x			Spruce grouse (Canachites canadensis)	Red-listed		X			NA
85	8952	8952.2	8952	Incidence of spruce grouse in residual forest strips within large clear-cut boreal forest landscapes	https://www.jstor.org/stable/4130985	F Potvin, R Courtois	Ministere des Ressources Naturelles et de la Faune	Canada	2006	Medium - insufficient information on landscape independence			x			x		x		x		x				Conifer dominated	Picea mariana; Abies balsamea; Betula papyrifera; Populus tremuloides; Pinus banksiana	Riparian and upland forests in clearcut landscape	Forest	NA	48	2-9 playback stations per stand	Pearson correlation							x			Spruce grouse (Canachites canadensis)	Area-sensitive	X				Yes
86	8986	8986	8986	The influence of landscape matrix on isolated patch use by wide-ranging animals: conservation lessons for woodland caribou	https://doi.org/10.1002/ece3.695	R Lesmerises, JP Ouellet, C Dussault, MH St-Laurent	Université du Québec	Canada	2013	Medium - insufficient information on landscape independence			x	x					x	x	x	x	x			Conifer dominated	Picea abies; Abies balsamea; Betula papyrifera	Gradient in anthropogenic disturbance	Lichen woodlands	Clear cuts Coniferous plantation	3744	GPS-collars fitted to caribou females	GLM						x				Woodland caribou (Rangifer tarandus caribou)	Old forest dependent	X				Yes
87	9097	9097	906	Convergence of fungal traits over time in natural and forestry-fragmented patches	https://doi.org/10.1016/j.biocon.2020.108789	SK Dawson, H Berglund, O Ovaskainen, BG Jonsson, M Jönsson	Swedish University of Agricultural Sciences (SLU)	Sweden	2020	Medium - variables insufficiently explained	x				x										x	Conifer dominated	Picea abies	Forest patches natural and anthropogenic fragmentation	Old forest	Clearcuts	78	0.1 ha plot in the centre of each stand	jSDM					X					Amylocystis lapponicia Antrodia serialis Antrodia sinuosa Asterodon ferruginosus Butyrea luteoalba Fomitopsis pinicola Fomitopsis rosea Gleophyllum sepiarium, Leptoporus mollis Meruliopsis taxicola Phellinus chrysoloma Phellinus ferrugineofuscus Phellinus viticola Skeletocutis stellae Stereum sanguinolentum Trichaptum abietinum Trichaptum fuscoiolaceum, Trichaptum laricinum Veluticeps abietina No…	Deadwood dependent		X	X		NA
88	9153	9153	9153	The effect of buffer strip width and selective logging on streamside polypore communities	https://doi.org/10.1186/s12898-019-0225-0	M Peura, A Oldén, M Elo, M Mönkkönen, P Halme	University of Jyväskylä	Finland	2020	Medium - fragmentation intensity not quantified		x													x	Conifer dominated	Picea abies	Mature streamside forest	NA	NA	35	0.1 ha plot surveyed for each stand	Krustal-wallis + Dunn test					X					No - 62 Wood Fungi	Deadwood dependent		X	X	X	NA
89	9164	9164	9164	Epiphytic lichen diversity in late-successional Pinus sylvestris forests along local and regional forest utilization gradients in eastern boreal Fennoscandia	https://doi.org/10.1016/j.foreco.2009.11.028	S Lommi, H Berglund, M Kuusinen, T Kuuluvainen	University of Helsinki	Finland AND Russia	2010	Medium - fragmentation intensity not quantified		X													x	Conifer dominated	Pinus sylvestris	Near natural forest; selective logged forest early 20th century; managed forest	NA	NA	62	All trees in 3*20*20m per stand	GLM			X							Hypocenomyce castaneocinerea Carbonicola anthracophila No - X Deadwood Lichens	Deadwood dependent	X		X		Yes
90	9169	9169	9169	Functional connectivity of lynx at their southern range periphery in Ontario, Canada	https://doi.org/10.1007/s10980-012-9728-1	AA Walpole, J Bowman, DL Murray, NA, PJ Wilson	Ontario Ministry of Natural Resources	Canada	2012	Low							x							x		Conifer dominated; Mixed forest; Deciduous dominated	NI	Four development classes - presapling to mature/old	NA	Managed forest Human activity	56	Snowtracking along triangular transects	Occupancy models						x				Lynx (Lynx lynx)	Declining	X				Yes
91	9222	9222	8548	Landscape structure and the long-term decline of cyclic grey-sided voles in Fennoscandia	https://doi.org/10.1007/s10980-009-9441-x	F Ecke, P Christensen, R Rentz, M Nilsson, B Hörnfeldt	Luleå University of Technology	Sweden	2009	Low		x		x									x			Conifer dominated	Pinus sylvestris; Picea abies; Betula spp	Variable	NA	Clearcuts	43	Permanent 1 ha plots	Spearman correlation						x				Grey-sided vole (Craseomys rufocanus)	Declining	X				Yes
92	9235	9235	9235	Deadwood-rich managed forests provide insights into the old-forest association of wood-inhabiting fungi	https://doi.org/10.1016/j.funeco.2016.09.006	K Runnel, A Lohmus	University of Tartu	Estonia	2016	Medium - Insufficient description or execution of statistical analyses			x								x					Conifer dominated; Mixed forest	Pinus sylvestris; Picea abies; deciduous spp	Oldgrowth; mature managed; clear cuts; retention cuts	Forest Forest >100 y.o.	NA	66	4 h spent in a 2 ha plot per stand	GLMM					X					Junghuhnia collabens Phellinus nigrolimitatus Porodaedalea pini Polyporus badius Cinereomyces vulgaris Fomitopsis rosea Oxyporus corticola Phellinus chrysoloma Phellinus laevigatus Pycnoporellus fulgens	Deadwood dependent		X			Yes
93	9282	9282	9282	Capercaillie (Tetrao urogallus) Habitat Characteristics in North-Boreal Finland	https://doi.org/10.14214/sf.151	J Miettinen, P Helle, A Nikula, P Niemelä	University of Turku	Finland	2010	Low			x	x							x					Conifer dominated	Pinus sylvestris; Picea abies; Betula spp	Variable	Mature Forest	Clearcuts Managed forest	100	Triangular transects	Mann-Whitney test							x			Capercaillie (Tetrao urogallus)	Indicator species	X				NA
94	9328	9328	9328	DECIDUOUS FOREST AND RESIDENT BIRDS - THE PROBLEM OF FRAGMENTATION WITHIN A CONIFEROUS FOREST LANDSCAPE	https://doi.org/10.1007/BF00128994	B Enoksson, P Angelstam, K Larsson	Uppsala University	Sweden	1995	Low		x											x			Deciduous dominated	Betula spp; Populus tremula; Alnus spp; Picea abies	Forest on old agricultural land	Deciduous Forest	NA	30	Transects covering the entire stand	Chi-square test							x			Hazel grouse (Tetrastes bonasia)	Fragmentation sensitive	X				NA
95	9353	9353	9353	Species occurrences at stand level cannot be understood without considering the landscape context: Cyanolichens on aspen in boreal Sweden	https://doi.org/10.1016/j.biocon.2007.12.019	H Hedenås, L Ericson	Umeå University	Sweden	2008	Low			x													Mixed forest	Populus tremula; Pinus sylvestris; Picea abies; Betula spp; Salix caprea	Aspen poor and aspen rich landscapes; no recent forestry (20 Yr)	Aspen Forest	NA	8	4 transects with 10 Aspen trees each in three plots in stand	T-test + Ancova			X							Collema curtisporum C. furfuraceum Leptogium saturninum	Signal species		X			NA
96	9505	9505	9505	Unlogged forests: Important sites for preserving the diversity of mycetophilids (Diptera: Sciaroidea)	https://doi.org/10.1016/0006-3207(95)00129-8	B Okland	Norwegian Forest Research Institute	Norway	1996	Medium - variables insufficiently explained			x											x		Conifer dominated	Picea abies	Oldgrowth forest; selective logged forest	Forest Old Forest	NA	17	One Malaie trap per stand	LR									X	No - 71 Saproxylic insects	Deadwood dependent			X		Yes
97	9574	9574	8548	Long-term decline and local extinction of Clethrionomys rufocanus in boreal Sweden	https://doi.org/10.1007/s10980-006-7249-5	B Hörnfeldt, P Christensen, P Sandström, F Ecke	Umeå University	Sweden	2006	Medium - variables insufficiently explained			x	x				x								Conifer dominated	Pinus sylvestris; Picea abies; Betula spp	Variable	NI	Clear -cuts	29	Snap trapping on permanent 1-ha plots	LR						x				Grey-sided vole (Craseomys rufocanus)	Declining		X			Yes
98	9594	9594	9594	Effects of land use and climate on the distribution of the Jungle Nightjar Caprimulgus indicus in Hokkaido, northern Japan	https://doi.org/10.2326/osj.15.203	K Kawamura, Y Yamaura, M Senzaki, Y Yabuhara, F Nakamura	Hokkaido University	Japan	2016	Medium - outcomes based on few observations			x						x				x			Variable	No data	Variable	Forest	NA	125	Playback surveys	GLMM							x			Jungle nightjar (Caprimulgus indicus)	Declining		X			No
99	9621	9621	9621	Effects of landscape composition and configuration on northern flying squirrels in a forest mosaic	https://doi.org/10.1016/j.foreco.2009.01.028	LE Ritchie, MG Betts, G Forbes, K Vernes	University of New Brunswick	Canada	2009	Low			x	x					x		x	x	x			Conifer dominated; Mixed forest; Deciduous dominated	Picea rubens; Abies balsamea; Populus tremuloides; Betula papyrifera; Betula alleghaniensis; Acer saccharum; Acer rubrum; Fagus grandifolia	Gradients of tree species composition, stand age and management	Old, mixed forest	Open area = clear-cuts, open wetlands, wide roads >30 m, barren land and abandoned agricultural fields	53	25 traps split across 2 parallel transects per stand	GLM						x				Northern flying squirrel (Glaucomys sabrinus)	Old forest dependent	X				Yes
100	9721	9721	9721	Landscape analysis of northern goshawk breeding home range in northern Japan	https://www.jstor.org/stable/3803361	T Kudo, K Ozaki, G Takao, T Sakai, K Ikeda	Forestry and Forest Products Research Institute	Japan	2005	Low			x	x								x				Mixed forest	Abies sachalinensis; Acer pictu,M Ulmus davidiana; Quercus crispula; Betula platyphylla; Larix kaempferi	Naturally regenerated after logging	Forest	Uran area	80	Plot defined by identified nest vs around random point	GLM							x			Northern goshawk (Accipiter gentilis)	Endangered	X				NA
101	9951	9951	9951	Landscape and substrate properties affect species richness and community composition of saproxylic beetles	https://doi.org/10.1016/j.foreco.2012.08.033	J Olsson, T Johansson, BG Jonsson, M Edman, L Ericson	Swedish University of Agricultural Sciences (SLU)	Sweden	2012	Low			x										x			Conifer dominated	Pinus sylvestris; Picea abies	Managed forest	Forest >125 y-o.	NA	10	3 blocks of 4 spore traps with different substrate per stand	Anova + NMDS									X	Dryocoetes autographus Absidia schoenherric Hylastes cunicularius Epuraea pygmaea Salpingus ruficollis Malthides fuscus Epuraea silacea Lordithon specious No for 139 other Saproxylic beetles	Deadwood dependent		X	X	X	NA
102	9967	9967	9967	Occupancy of the American Three-Toed Woodpecker in a Heavily-Managed Boreal Forest of Eastern Canada	https://doi.org/10.20944/preprints202012.0464.v1	V Lamarre, JA Tremblay	Université Laval	Canada	2021	Medium - insufficient information on landscape independence			x	x					x		x					Conifer dominated	Abies balsames; Picea glauca; Larix laricina; Betula papyrifera	Variable	Forest >80 y.o.	Clear-cuts Young forest	185	Playback survey covering the entire stand	Krustal-wallis test							x			American three-toed woodpecker (Picoides dorsalis)	Old forest dependent	X				NA
103	9969	9969	9969	Landscape characteristics associated with the occurrence of the flying squirrel Pteromys volans in old-growth forests of northern Finland	https://doi.org/10.1111/j.1600-0587.1997.tb00432.x	M Mönkkönen, P Reunanen, A Nikula, J Inkeröinen, J Forsman	University of Oulu	Finland	1997	Medium - Insufficient description or execution of statistical analyses			x	X					x	x	x	x	x	x		Conifer dominated	Pinus sylvestris; Picea abies	Oldgrowth forest	Mixed Spruce/Pine Forest	Clear-cuts Agricultural land	193	1-43 40m radius plots per stand	T-test						x				Siberian flying squirrel (Pteromys volans)	Red-listed	X				Yes
104	10028	10028	10028	Spatial ecology of the three-toed woodpecker in managed forest landscapes	https://doi.org/10.14214/sf.563	T Pakkala, I Hanski, E Tomppo	University of Helsinki	Finland	2002	Medium - landscapes overlapping								x				x				Conifer dominated	Pinus sylvestris; Picea abies; Betula spp	Variable	Old mixed forest	NA	2243	Active search in entire stand	Anova + Krustall-wallis test							x			Eurasian three-toed woodpecker (Picoides tridactylus)		X				NA
105	10044	10044	10044	Importance of habitat patch size for occupancy and density of aspen-associated saproxylic beetles	https://doi.org/10.1007/s10531-009-9764-6	E Sahlin, LM Schroeder	Swedish University of Agricultural Sciences (SLU)	Sweden	2010	Medium - landscapes overlapping			x						x	x						Conifer dominated	Pinus sylvestris; Picea abies; Populus tremula	Stand with presence of aspen	Aspen Forest	NA	42	Surveyed all aspen for emergence holes and 10 Aspen per stand with bark sieving	GLM + LR									x	Platysoma deplanatum Agathidium bicolor Homalota plana Cyphaea curtula Ptilinus fuscus Cerylon ferrugineum Cerylon deplanatum Endomychus coccineus Mycetophagus fulvicollis Xylotrechus rusticus Saperda perforata Trypophloeus bispinulus Trypophloeus asperatus	Deadwood dependent		X	X		Yes
106	10081	10081	10081	Local forest structure, climate and human disturbance determine regional distribution of boreal bird species richness in Alberta, Canada	https://doi.org/10.1111/jbi.12063	J Zhang, WD Kissling, F He	University of Alberta	Canada	2013	Low				x						x						Conifer dominated; Mixed forest; Deciduous dominated	Pinus glauca; Pinus mariana; Pinus banksiana; Populus tremuloides; Populus balsamifera	Variable	NA	Managed forest Agricultural Roads Urbanisation	206	9 point count stations per stand	SEM							x			No - 37Old forest specialists	Conservation forest species			X		Yes
107	10099	10099	9328	Threshold levels of habitat composition for the presence of the long-tailed tit (Aegithalos caudatus) in a boreal landscape	https://doi.org/10.1023/A:1008085902053	G Jansson, P Angelstam	Swedish University of Agricultural Sciences (SLU)	Sweden	1999	Medium - Insufficient description or execution of statistical analyses			x			x					x					Deciduous dominated	Betula spp; Alnus glutinosa; Alnus incana; Populus tremula; Picea abies	Middle-aged to old deciduous forest	Deciduous Forest	NA	28	Survey of the entire stand	GLM							x			Long-tailed tit (Aegithalos caudatus)	Area-sensitive	X	x			No
108	10255	10255	10255	Isolation, patch size and matrix effects on bird assemblages in forest reserves	https://doi.org/10.1007/s10531-014-0780-9	M Mönkkönen, A Rajasärkkä, P Lampila	University of Jyväskylä	Finland AND Russia	2014	Medium - fragmentation intensity not quantified		x				x										Conifer dominated	Picea abies; Pinus sylvestris	Oldgrowth forest	Conservation forest	NA	30	Rectangular transects	Rarefaction test + GLM							x			No - 22 Old forest Specialists	Old forest dependent		X	X		Yes
109	10286	10286	8548	Identification of landscape elements related to local declines of a boreal grey-sided vole population	https://doi.org/10.1007/s10980-005-2376-y	F Ecke, P Christensen, P Sandström, B Hörnfeldt	Luleå University of Technology	Sweden	2006	Medium - fragmentation intensity not quantified			x	x								x				Conifer dominated	Pinus sylvestris; Picea abies; Betula spp	Variable	Spruce forest Broadleaved forest Old mixed forest Old pine forest	Clear-cuts and thinnings	22	Snap trapping on permanent 1-ha plots	Mann-Whitney test						x				Grey-sided vole (Craseomys rufocanus)	Declining		X			Yes
110	10291	10291.1	10291	Capercaillie Tetrao urogallus - a good candidate for an umbrella species in taiga forests	https://doi.org/10.2981/wlb.2003.019	T Pakkala, J Pellikka, H Lindén	University of Helsinki	Finland	2003	Medium - Insufficient description or execution of statistical analyses			x	x						x	x					Conifer dominated	Pinus sylvestris; Picea abies; Betula spp	Variable	Forest Old Forest	Clearcuts Managed forest Agricultural land Buildings	76	Surveys of known leks	Mann-Whitney test							x			Capercaillie (Tetrao urogallus),	Umbrella species	x				NA
110	10291	10291.2	10291	Capercaillie Tetrao urogallus - a good candidate for an umbrella species in taiga forests	https://doi.org/10.2981/wlb.2003.019	T Pakkala, J Pellikka, H Lindén	University of Helsinki	Finland	2003	Medium - Insufficient description or execution of statistical analyses		x									x					Conifer dominated	Pinus sylvestris; Picea abies; Betula spp	Variable	Forest Old Forest	Clearcuts Managed forest Agricultural land Buildings	76	Surveys based around Capercaillie leks vs around random points	T-test							x			Pygmy owl (Glaucidium passerinum), Three-toed woodpecker (Picoides tridactylus) Red-breasted flycatcher (Ficedula parva)	Old forest dependent		x			Yes
111	10326	10326	10326	Stump extraction in the surrounding landscape: Predatory saproxylic beetles are more negatively affected than lower trophic levels	https://doi.org/10.1016/j.foreco.2017.10.030	Å Ranlund, J Victorsson	Swedish University of Agricultural Sciences (SLU)	Sweden	2018	Low			x	x						x	x	x				Conifer dominated	Pinus sylvestris; Picea abies	Clearcut forest	Forest	Clearcuts	49	8 stums per stand	GLM									X	Yes - 34 Saproxylic beetles	Deadwood dependent		X			Yes
112	10423	10423	10423	Long-lasting effects of logging on beetles in hollow oaks	https://doi.org/10.1002/ece3.4486	HE Pilskog, A Sverdrup-Thygeson, M Evju, E Framstad, T Birkemoe	Norwegian University of Life Sciences	Norway	2018	Low		x	x									x				Conifer dominated; Mixed forest	Pinus sylvestris; Picea abies; Quercus robur; Quercus paraea	Gradient of historical logging	Oak Forest	NA	32	Two flight interception traps for each oak trees	GLM									x	No - 205 Saproxylic beetles	Deadwood dependent		X	X		Yes
113	10578	10578	10578	Predicting grey-sided vole occurrence in northern Sweden at multiple spatial scales	http://dx.doi.org/10.1002/ece3.827	M Magnusson, A Bergsten, F Ecke, Ö Bodin, B Hörnfeldt	Swedish University of Agricultural Sciences (SLU)	Sweden	2013	Low								x	x	x	x	x	x			Conifer dominated	Pinus sylvestris; Picea abies; Betula spp; Populus tremula; Salix caprea	Mainly nature reserves	Old forest	NA	23	10 snap traps along diagonal of 1 ha square	Mann-Whitney test						x				Grey-sided vole (Craseomys rufocanus)	Declining	X				Yes
114	10591	10591	5861	Habitat-related nest predation effect on the breeding success of the Eurasian treecreeper	https://doi.org/10.1080/11956860.2003.11682775	E Huhta, A Jäntti, P Suorsa, A Nikula, H Hakkarainen	University of Jyväskylä	Finland	2003	Medium - Insufficient description or execution of statistical analyses			x	x		x		x		x						Conifer dominated	Pinus sylvestris; Picea abies; Betula spp	Sapling stands; mature forest	Forest >40 y.o.	Clearcuts Managed forest Agricultural land	27	Monitoring of provided nestboxes	LR							x			Eurasian treecreeper (Certhia familiaris)	Old forest dependent		x			NA
115	10593	10593	10593	Gray-cheeked Thrush (Catharus minimus minimus) distribution and habitat use in a montane forest landscape of western Newfoundland, Canada	https://doi.org/10.5751/ACE-00778-100204	DM Whitaker, PD Taylor, IG Warkentin	Acadia University	Canada	2015	Medium - landscapes overlapping			x	x								x				Conifer dominated	Abies balsamea; Picea mariana; Betula papyrifera	Variable	Forest Forest >80 y.o. Scrub	Clearcuts	1613	One point count per stand	GAM							x			Grey-cheeked thrush (Catharus minimus)	Declining	X				Yes
116	10600	10600	10600	At which spatial and temporal scales does landscape context affect local density of Red Data Book and Indicator species?	https://doi.org/10.1016/j.biocon.2006.07.006	H Paltto, B Nordén, F Götmark, N Franc	Göteborg University	Sweden	2006	Low			x		x						x		x	x		Deciduous dominated	Quercus robur; Quercus petraea; Deciduous spp; Coniferous spp	Former oak wood pastures/meadows	Deciduous Forest Conservation Forest	NA	22	Transect length or plot size varied with organism group. Only species characteristic of Broad-leaved forest included.	GLM	X	X	X		X					No - 61 Species	Deadwood dependent Redlisted Indicator			X		Yes
117	10697	10697	10697	Effects of landscape matrix and habitat structure on a bird community in northern Finland: A multi-scale approach	Ornis Fennica, 73(3), 97-113	J Jokimäki, E Huhta	University of Lapland	Finland	1996	Medium - Insufficient description or execution of statistical analyses			x	x							x					Conifer dominated	Pinus sylvestris; Picea abies; Betula spp	Mature forest with varying canopy cover	Forest	Clearcuts	161	One 5-minuted bird count station in each stand	LR							x			Yes - 30 Virgin forest species	Conservation forest species		x			Yes
118	10698	10698	10698	Managing boreal forest landscapes for flying squirrels	https://www.jstor.org/stable/2641921	P Reunanen, M Mönkkönen, A Nikula	University of Oulu	Finland	2000	Medium - Insufficient description or execution of statistical analyses			x					x			x		x			Conifer dominated	Pinus sylvestris; Picea abies	Mainly managed forest	Forest	Clearcuts Managed forest	63	Fecal pellet surveys in entire stands	NI						x				Siberian flying squirrel (Pteromys volans)	Declining	X				NA
119	10744	10744	10744	Thresholds in selection of breeding habitat by the Eurasian treecreeper (Certhia familiaris)	https://doi.org/10.1016/j.biocon.2004.05.014	P Suorsa, E Huhta, A Jäntti, A Nikula, H Hakkarainen	University of Turku	Finland	2005	Medium - Insufficient description or execution of statistical analyses			x	x				x	x	x						Conifer dominated; Mixed forest; Deciduous dominated	Pinus sylvestris; Picea abies; Betula spp	Variable	Forest Old forest	‘open habitats’ including lakes, agricultural fields, clear-cuts, treeless bogs and other open areas. Saplings	228	Installed nest-boxes	GLM							x			Eurasian treecreeper (Certhia familiaris)	Area-sensitive		X			Yes
120	10802	10802	10802	Occurrence Patterns of Lichens on Stumps in Young Managed Forests	https://doi.org/10.1371/journal.pone.0062825	M Svensson, A Dahlberg, T Ranius, G Thor	Swedish University of Agricultural Sciences (SLU)	Sweden	2013	Low			x	x							x					Conifer dominated	Pinus sylvestris; Picea abies; Betula spp; Populus tremula	Young managed forest	Forest > 90 y.o.	Managed forest	48	12 Spruce stumps per stand	GLMM			X							Micarea denigrata Xylographa parallella X. vitiligo No - 74 Deadwood lichen	Deadwood dependent	X		X		Yes
121	11075	11075	11075	Forests regenerating after clear-cutting function as habitat for bryophyte and lichen species of conservation concern	https://doi.org/10.1371/journal.pone.0018639	J Sjögren, L Gustafsson	Swedish University of Agricultural Sciences (SLU)	Sweden	2011	Low			x						x	x						Conifer dominated	Pinus sylvestris; Picea abies; Betula spp; Populus tremula; Sorbus aucuparia; Salix caprea	Young stands 30-70 Yr; old stands >90 Yr	Old Forest	NA	19	Two adjacent 100*100m plots one in old and on in young forest. Further split into 10*10m squares for surveying	GLM		X	X							No - 25 Redlisted species	Redlisted		X	X		Yes
122	12624	12624	12624	19th century woodland structure controls stand-scale epiphyte diversity in present-day Scotland	https://doi.org/10.1111/j.1366-9516.2006.00310.x	CJ Ellis, BJ Coppins	Royal Botanic Garden Edinburgh	Scotland	2007	Medium - Insufficient description or execution of statistical analyses			x		x			x		x	x					Deciduous dominated	Populus tremula	Small aspen stands < 1ha, in semi-natural landscapes	Forest	NA	93	All Aspen trees in each stand	LR			X							No - 272 Lichen species	Keystone species			x		NA
123	16901	16901	16901	Influence of landscape pattern and forest type on use of habitat by marten in Maine	https://www.jstor.org/stable/2989852	TG Chapin, DJ Harrison, DD Katnik	University of Maine	USA	1998	Low						x								x		Conifer dominated; Deciduous dominated	Picea rubens; Picea mariana; Abies balsamea; Pinus strobus; Thuja occidentalis, Larix laricina; Acer saccharum; Acer rubrum; Betula papyrifera; Betula alleghaniensis; Fagus grandifolia	Managed forest	Forest Forest > 2.7 ha Forest reserve	NA	65	Tracked radio collared Marten	Mann-Whitney test						x				American marten (Martes americana)	Area-sensitive	X				Yes
124	19157	19157	19157	Using change trajectories to study the impacts of multi-annual habitat loss on fledgling production in an old forest specialist bird	https://doi.org/10.1038/s41598-017-02072-w	E Le Tortorec, N Käyhkö, H Hakkarainen, E Huhta, S Helle	University of Jyväskylä	Finland	2017	Low					x						x					No data	No data	No data	Forest	NA	241	Monitoring of provided nestboxes	NA							x			Eurasian treecreeper (Certhia familiaris)	Area-sensitive		X			Yes
125	20789	20789.1	20789	Predation risk landscape modifies flying and red squirrel nest site occupancy independently of habitat amount	https://doi.org/10.1371/journal.pone.0194624	T Turkia, E Korpimäki, A Villers, V Selonen	University of Turku	Finland	2018	Medium - landscapes overlapping			x	x					x		x					Conifer dominated	Pinus sylvestris; Picea abies; Betula spp	Variable	Mature Pine Mature Spruce Mature Birch Mature Mixed	Farmland Built up area Young forest	578	Monitoring of provided nestboxes	GLMM						x				Siberian flying squirrel (Pteromys volans)	Declining	X				NA
125	20789	20789.2	20789	Predation risk landscape modifies flying and red squirrel nest site occupancy independently of habitat amount	https://doi.org/10.1371/journal.pone.0194624	T Turkia, E Korpimäki, A Villers, V Selonen	University of Turku	Finland	2018	Medium - landscapes overlapping			x	x					x				x			Conifer dominated	Pinus sylvestris; Picea abies; Betula spp	Variable	Mature Pine Mature Spruce Mature Birch Mature Mixed	Farmland Built up area Young forest	563	Monitoring of provided nestboxes	GLMM						x				Red squirrel (Sciurus vulgaris)	Declining	X				NA
126	21140	21140	21140	The early development of forest fragmentation effects on birds	https://www.jstor.org/stable/2386955	JM Hagan, WMV Haegen, PS Mckinley	U.S.D.A. Forest Service	USA	1996	Medium - fragmentation intensity not quantified		x													X	Mixed forest; Deciduous dominated	Acer rubrum; Acer saccharum; Acer pensylvanicum; Fagus grandifolia; Betula papyrifera; Betula lutea; Abies balsamea; Pinus strobus; Picea rubens; Picea mariana	Variable	NA	NA	162	One ovenbird male per stand was tracked	Chi-square test							x			Ovenbird (Seiurus aurocapilla)	Fragmentation sensitive		X			NA
127	21159	21159	21159	Effects of forest fragmentation on the demography of Ovenbirds (Seiurus aurocapillus) in the boreal forest - Chapter 2	http://hdl.handle.net/10388/etd-10212004-001831	EM Bayne	University of Saskatchewan	Canada	2000	Medium - fragmentation intensity not quantified		X												x		Mixed forest	Populus tremuloides; Picea glauca; Picea mariana; Pinus banksiana; Populus balsamifera	Mature (60+ Yr) and old (100+ Yr) forest	Conservation forest	Managed forest Agricultural land	85	Combination of point-coounts and playback transects	Ancova							x			Ovenbird (Seiurus aurocapilla)	Fragmentation sensitive		X			Yes
128	21254	21254	21254	Diversity patterns of wild bees and wasps in managed boreal forests: effects of spatial structure, local habitat and surrounding landscape	https://doi.org/10.1016/j.biocon.2015.01.029	D Rubene, M Schroeder, T Ranius	Swedish University of Agricultural Sciences (SLU)	Sweden	2015	Medium - Insufficient description or execution of statistical analyses			x							x	x	x				Conifer dominated	Pinus sylvestris; Picea abies	Clearcut forest	Forest	NA	31	One set of a pantrap, a window trap and a trap nest per stand	GLMM									X	No - 59 deadwood bees and wasps	Deadwood dependent			X	X	Yes
129	21408	21408	21408	Landscape matrix fragmentation effect on virgin forest and managed forest birds: a multi-scale study	Advances of environmental sciences (Vol. 36, pp. 95-111)	E Huhta, J Jokimäki	Finnish Forest Research Institute	Finland	2015	Medium - fragmentation intensity not quantified		x										x				Conifer dominated	Pinus sylvestris; Picea abies; Betula spp	Managed forest	Forest Old Forest	NA	93	Single visit bird count during multiple years	GLMM							x			No - 33 Virgin forest species	Conservation forest species		X			Yes
130	21546	21546	21546	Saproxylic beetle assemblages in artificially created high-stumps of spruce (Picea abies) and birch (Betula pendula/pubescens) – does the surrounding landscape matter?	https://doi.org/10.1111/j.1752-4598.2009.00066.x	M Abrahamsson, M Jonsell, M Niklasson, M Lindbladh	Swedish University of Agricultural Sciences (SLU)	Sweden	2009	Medium - fragmentation intensity not quantified		x													X	Conifer dominated	Pinus sylvestris; Picea abies; Betula spp; Quercus spp; Fagus sylvatica	Clearcut forest	Broad-leaved trees	NA	20	4 high stumps surveyed using window traps per stand	T-test									X	No - 389 Saproxylic beetles	Deadwood dependent			X		NA
131	21549	21549	21546	Saproxylic beetles in artificially created high-stumps of spruce and birch within and outside hotspot areas	https://doi.org/10.1007/s10531-007-9173-7	M Lindbladh, M Abrahamsson, M Seedre, M Jonsell	Swedish University of Agricultural Sciences (SLU)	Sweden	2007	Medium - fragmentation intensity not quantified		x													X	Conifer dominated	Pinus sylvestris; Picea abies; Betula spp; Quercus spp; Fagus sylvatica	Clearcut forest	NA	NA	20	Bark was sieved from 6 highstumps per stand	T-test									X	Yes - 57 other Saproxylic beetles	Deadwood dependent			X	X	Yes
132	21553	21553	21553	Long-term effects of stump harvesting and landscape composition on beetle assemblages in the hemiboreal forest of Sweden	https://doi.org/10.1016/j.foreco.2012.01.030	J Andersson, J Hjältén, M Dynesius	Swedish University of Agricultural Sciences (SLU)	Sweden	2012	Low			x	x							x					Conifer dominated	Pinus sylvaticus; Picea abies	20 - 30 Yr old clearcut forest	Forest Old Forest	Clearcuts	28	3 window traps per stand	LR									X	No - 270 saproxylic insects	Deadwood dependent		X	X		No
133	21565	21565.1	21565	Occurrence of Siberian Jay Perisoreus infaustus in Relation to Amount of Old Forest at Landscape and Home Range Scales	https://www.jstor.org/stable/20113312	L Edenius, T Brodin, N White	Swedish University of Agricultural Sciences (SLU)	Sweden	2004	Medium - fragmentation intensity not quantified		x													x	Conifer dominated	Pinus sylvaticus; Picea abies; Betula spp	Feeding station along roads	NA	NA	32	Tracking of radio tagged individuals	Descriptive statistics							x			Siberian jay (Perisoreus infaustus)	Old forest dependent		X			NA
133	21565	21565.2	21565	Occurrence of Siberian Jay Perisoreus infaustus in Relation to Amount of Old Forest at Landscape and Home Range Scales	https://www.jstor.org/stable/20113312	L Edenius, T Brodin, N White	Swedish University of Agricultural Sciences (SLU)	Sweden	2004	Low			x							x	x					Conifer dominated	Pinus sylvaticus; Picea abies; Betula spp	Feeding station along roads	Old Forest	NA	26	Counts at provided feeders	GLM							x			Siberian jay (Perisoreus infaustus)	Old forest dependent	X	X			NA
134	21570	21570	21570	What is the matrix ? A sea or a habitat for saproxylic Coleoptera in deciduous forest fragments in boreal forest = Paper 4	urn:nbn:se:uu:diva-88762	J Victorsson	Uppsala University	Sweden	2009	Medium - small difference in fragmentation intensity		x													x	Deciduous dominated	Pinus sylvaticus; Picea abies; Betula spp	Post-fire successional forest	Deciduous Forest	NA	30	8 one meter spruce logs were inoculated with fungi and exposed to colonization .of insects later collected in a emergence trap	Anova									X	No - 86 Saproxylic beetles	Deadwood dependent				X	Yes
135	21576	21576	21576	Importance of scale and density of hollow oaks for saproxylic oak beetles	urn:nbn:se:liu:diva-18498	KO Bergman, N Jansson, K Claesson, MW Palmer, P Milberg	Linköping University	Sweden	2012	Low			x						x	x	x	x	x	x		No data	No data	Remnant oaks in forest	Oak Forest	NA	38	Four oaks per stand with one window trap and one pitfall trap each	Wald statistic									x	Yes - 35 Saproxylic beetles on Oak	Deadwood dependent	X		X		Yes
136	21577	21577	21577	Influence of landscape scale and habitat distribution on individual bat species and bat species richness	LiTH-IFM- Ex--13/2760--SE	M Brüsin	Linköping University	Sweden	2013	Medium - Insufficient description or execution of statistical analyses			x	x						x	x	x	x	x		Deciduous dominated	NI	Sites with presence of old buildings and old-growth trees	Deciduous Forest	Managed forest Agricultural land	156	Bat detector survey	GLM						x				Northern Bat (Eptesicus nilssonii) Daubenton's bat (Myotis daubentonii ) Whiskered bats/Brandt's bat (Myotis mystacinus/brandtii) Natterer's bat (Myotis nattereri) Leisler's bat (Nyctalus leisleri) Common noctule (Nyctalus noctula) Nathusiu's pipistrelle (Pipistrellus nathusii) Soprano pipistrelle (Pipistrellus pygmaeus) Brown long-eared bat (Plecotus auratus Parti-coloured bat (Vespertilio murin…	Fragmentation sensitive			X		NA
137	24634	24634	21576	Using Sex Pheromone and a Multi-Scale Approach to Predict the Distribution of a Rare Saproxylic Beetle	https://doi.org/10.1371/journal.pone.0066149	N Musa, K Andersson, J Burman, F Andersson, P Milberg	Linköping University	Sweden	2013	Low			x						x	x	x	x	x			Conifer dominated; Deciduous dominated	NI	Variable	Nobel-Deciduous Forest	NA	99	Standardised placement of 100 pheromone traps evenly over 40*40km, plus strategically placed traps in high concentrations of oak	GLM									x	Elater ferrugineus	Deadwood dependent	X				NA
138	8666	8666	8666	Loss of forest cover impacts the distribution of the forest-dwelling tri-colored bat (Perimyotis subflavus)	https://doi.org/10.1016/j.mambio.2010.04.004	LJ Farrow, HG Broders	Saint Mary’s University	Canada	2011	Medium - landscapes overlapping			x	x									x			Mixed forest	Picea rubens; Picea mariana; Picea glauca; Abies balsamea; Pinus strobus; Pinus resinosa; Tsuga canadensis, Acer saccharum; Acer rubrum; Betula papyrifera; Betula alleghaniensis; Fraxinus americana; Fagus grandifolia; Quercus rubra	Forested river sites	Forest	Open area = clear-cuts, agricultural fields, urban area	90	One playback sampling site per stand	GLM						x				Tri-colored bat (Perimyotis subflavus)	Rare		x			Yes
139	9149	9149	5838	Landscape level effects of modern forestry on bird communities in North Swedish boreal forests	https://doi.org/10.1007/BF02447520	L Edenius, J Elmberg	Swedish University of Agricultural Sciences (SLU)	Sweden	1996	Medium - outcomes based on few replicates		x												x		Conifer dominated; Deciduous dominated	Pinus sylvaticus; Picea abies; Betula spp	Young (clearcut) forest and old forest	NA	NA	6	A twice repeated 5-minute birds count per plot and 35 plots per 6 stands/landscapes	Anova							x			Tetrao urogallus Picoides tridactylus Dryocopus martius Garrulus glandarius Perisoreus infaustus Parus cinctus P montanus Turdus viscivorus Phoenicurus phoenicurus Anthus trivialis Loxia curvirostra	Decreasing		X			NA
140	25661	25661	25661	Effects of forest disturbance, snow depth, and intraguild dynamics on American marten and fisher occupancy in Maine, USA	https://doi.org/10.1002/ecs2.4027	BE Evans, A Mortelliti	University of Maine	USA	2022	Medium - variables insufficiently explained		x	x						x	x	x		x	x		Mixed forest	Acer spp; Betula spp; Fagus grandifolia; Abies balsamea; Picea spp: Pinus strobus	Variable	Deciduous Forest	NA	197	Camera trapping a long transects	Occupancy models						x				American marten (Martes americana) Fisher (Pekania pennanti)	Declining	X				NA
141	26491	26491	26491	Landscape context and substrate characteristics shape fungal communities of dead spruce in urban and semi-natural forests	https://doi.org/10.1111/1462-2920.15903	A Korhonen, O Miettinen, JD Kotze, L Hamberg	University of Helsinki	Finland	2022	Medium - fragmentation intensity not quantified		x													x	Conifer dominated	Picea abies	Urban and semi-natural forest	Forest	Urban area	90	All (=1-4) spruce logs of the correct decay stage was surveyed in the urban stands; 3 logs in the semi-natural stands	NMDS + jSDM					X					Amylocorticium subincarnatum Crustoderma dryinum Fomitopsis rosea Phellinidium ferrugineofuscum Phellopilus nigrolimitatus Phlebia centrifuga Phlebia subulata Postia undosa Pycnoporellus fulgens Rhodonia placenta Skeletocutis brevispora Skeletocutis delicata No - 461 OTUs	Deadwood dependent		x		x	Yes
142	26518	26518	26518	Bryophytes of conservation concern decline and traits change in retention patches during two decades following forest harvest	https://doi.org/10.1016/j.biocon.2022.109647	M Jönsson, K Perhans, L Appelgren, L Gustafsson	Swedish University of Agricultural Sciences (SLU)	Sweden	2022	Low					x										x	Conifer dominated	Pinus sylvaticus; Picea abies; Betula spp; Populus tremula	Retention patches after clearcutting	Unmanaged forest	NA	55	Transects covering the entire stand and all tree species	jSDM		x	x							Yes - 11 species No - 53 Species of conservation concern	Red-listed and Indicator species		x	x		NA
143	26549	26549	26549	End of the road: Short-term responses of a large mammal community to forest road decommissioning	https://doi.org/10.1016/j.jnc.2022.126256	R Lacerte, M Leblond, MH St-Laurent	Université du Québec	Canada	2022	Low			x	x					x	x	x					Conifer dominated	Abies balsamea; Betula papyrifera	Decommissioned forest roads	Conservation forest	Managed forest	132	Camera trapping a long transects	GLMM						x				Woodland caribou (Rangifer tarandus caribou)	Fragmentation sensitive	x	x			No
144	26559	26559	26559	Habitat heterogeneity is a good predictor of boreal forest biodiversity	https://doi.org/10.1016/j.ecolind.2023.110069	AM Hekkala, M Jönsson, S Kvärnemo, J Strengbom, J Sjögren	Swedish University of Agricultural Sciences (SLU)	Sweden	2023	Medium - large distance between landscapes AND difference in fragmentation intensity not quantified		x													x	Conifer dominated	Pinus sylvaticus; Picea abies; Betula spp; Populus tremula	Mature forest with varying forest management history	NA	NA	77	2-ha plots and all tree species	Wilcoxon tests + T-tests	x	x	x	x						No - 159 species of conservation concern	Indicator species		x	x		Yes
145	26578	26578	26578	Lower alpha, higher beta, and similar gamma diversity of saproxylic beetles in unmanaged compared to managed Norway spruce stands	https://doi.org/10.1371/journal.pone.0271092	O Gran	Göteborg University	Sweden	2022	Medium - small difference in fragmentation intensity		x													x	Conifer dominated	Pinus sylvaticus; Picea abies; Betula spp	Thinned managed forest; Woodland key habitat	Conservation forest	NA	23	2 flight interception traps per stand	GLMM + NMDS									X	No - 312 Saproxylic beetle species	Deadwood dependent			x	x	Yes
146	26682	26682	26578	Wood-living beetle diversity and Swedish forest management - paper 4	https://hdl.handle.net/2077/71971	O Gran	Göteborg University	Sweden	2022	Low			X	X					x			x	x			Conifer dominated; Deciduous dominated	No data	Thinned managed forest; Woodland key habitat	Forest Conservation forest	Clearcuts	73	2 flight interception traps per stand	GLMM									X	No - 358 Saproxylic species	Deadwood dependent			x		NA
147	26858	26858	26858	Effects of forest management on the spatial distribution of the willow tit (Poecile montanus)	https://doi.org/10.1016/j.foreco.2022.120694	S Kumpula, E Vatka, M Orell, S Rytkönen	University of Oulu	Finland	2023	Low			X	X					x	x						Conifer dominated	Pinus sylvaticus; Picea abies; Betula spp	Managed forest	Deadwood	Clearcuts Managed forest	672	Annual surveys of nests	GLMM							x			Willow tit (Poecile montanus)	Endangered		x			No
148	10386	10386	10386	What factors influence the diversity of saproxylic beetles? A multiscaled study from a spruce forest in southern Norway	https://doi.org/10.1007/BF00056293	B Okland, A Bakke, S Hågvar, T Kvamme	Norwegian Forest Research Institute	Norway	1996	Medium - landscapes overlapping			x	x		x			x	x	x					Conifer dominated	Pinus sylvaticus; Picea abies; Betula spp; Populus tremula; Salix caprea; Sorbus aucuparia; Alnus incana; Prunus padus	Mature forest (80+ Yr) with varying management history	Conservation forest Deadwood	Clearcuts Managed forest	49	10 window traps per stand in a 0.16 ha plot	LR									X	Anaspis frontalis Anoplodera maculicornis Octotemnus glabriculus Placusa suecica Triplax aenea Ipidia quadriplagiata Xylophilus corticalis Dendrophagus crenatus No - 505 other Saproxylic beetles	Deadwood dependent		X	X		Yes
149	10538	10538	1135	Hollow oaks and beetle functional diversity: Significance of surroundings extends beyond taxonomy	https://doi.org/10.1002/ece3.5940	R Wetherbee, T Birkemoe, O Skarpaas, A Sverdrup-Thygeson	Norwegian University of Life Sciences	Norway	2019	Medium - insufficient information on landscape independence		x	x							x	x	x	x	x		No data	Quercus spp	Sites on forest and on open land	Forest Oak	Ag. Land	27	One window trap per oak site	GLMM									x	No - 614 Saproxylic beetles	Deadwood dependent			X		Yes
150	21563	21563	21563	Habitat Requirements of the Pine Wood-Living Beetle Tragosoma depsarium (Coleoptera: Cerambycidae) at Log, Stand, and Landscape Scale	https://doi.org/10.2307/20113317	LO Wikars	Swedish University of Agricultural Sciences (SLU)	Sweden	2004	Medium - landscapes overlapping			x	x						x						Conifer dominated	Pinus sylvestris	Managed forest; nature reserve	Old Forest	Clearcuts	20	All suitable logs were surveyed	LR									x	Tragosoma depsarium	Deadwood dependent		X			Yes
151	26464	26464	26464	Silvicultural strategies for lichen conservation: Smaller gaps and shorter distances to edges promote recolonization	https://doi.org/10.1002/ecs2.3898	P Bartemucci, E Lilles, Y Gauslaa	Gentian Botanical Research	Canada	2022	Medium - fragmentation intensity not quantified		x													x	Conifer dominated	Tsuga heterophylla; Thuja plicata; Abies lasiocarpa; Picea spp; Pinus contorta; Betula papyrifera; Populus tremuloides; Populus trichocarpa	25-Yr old clearcut	Old Forest	NA	213	Spruces along one North-South transect per stand	GLM			x							Nephroma isidiosum Fuscopannaria ahlneri F. confusa F. ramulina F. alaskana Parmeliella parvula Lobaria retigera Nephroma occultum Dendriscosticta oroborealis	Threatened Of Conservation concern		x	x		Yes
152	11166	11166	11166	The positive effects of prescribed burning of clear-cuts on saproxylic beetle diversity are short-lived and depend on forest-fire continuity	ISBN:978-1-63463-380-2	J Victorsson, LO Wikars, S Ås	Uppsala University	Sweden	2015	Medium - fragmentation intensity not quantified		x													x	Conifer dominated	Pinus sylvaticus; Picea abies; Betula spp; Alnus spp; Populus tremula	Burned and unburned clearcuts	NA	NA	16	10 window traps on deadwood along one 90m transect per stand	GLM									x	No - 147 Saproxylic beetles	Deadwood dependent		x	x	x	Yes
153	14681	14681	14681	Relative importance of habitat area, isolation and quality for the occurrence of middle spotted woodpecker Dendrocopos medius (L.) in Sweden	https://www.jstor.org/stable/3682612	B Pettersson, N Franc	Swedish University of Agricultural Sciences (SLU)	Sweden	1985	Medium - control stands lacking			x			x						x				Deciduous dominated	Quercus robur	Oak pasture	Oak Forest	NA	17	Playback in suitable habitat	Correlation							x			Middle spotted woodpecker (Dendrocoptes medius)	Conservation forest species		x			NA
[truncated: 8 more columns]
