# Supplementary material for: To what extent does surrounding landscape explain stand-level occurrence of conservation-relevant species in fragmented boreal and hemi-boreal forest? – a systematic review
Source: Environ Evid. 2024 Aug 12;13:19. doi: 10.1186/s13750-024-00346-1 (PMC11378823; doi:10.1186/s13750-024-00346-1)
Supplement: Supplementary file 5 — Additional file 5. Specification search results. [file 13750_2024_346_MOESM5_ESM.xlsx]

## Sheet: Blad1
Additional file 4. Specification of the sources of articles identified in searches and number of articles remaining for title and abstract screening
Database/Source	# Articles identified	#Remaining after duplicate removal for Title and Abstract screening
Web of Science	10759	10747
Scopus	9705	2610
PubMed	3466	2168
CAB Abstracts	518	389
Google Scholar and Google	578	337
Specialist websites	3155	3112
Supplementary searches	722	655
Total	28903	20018
Web of Science - annual update	452	347
Scopus - annual update	431	234
Google Scholar - annual update	400	291
Total	1283	872
