# Supplementary material for: To what extent does surrounding landscape explain stand-level occurrence of conservation-relevant species in fragmented boreal and hemi-boreal forest? – a systematic review
Source: Environ Evid. 2024 Aug 12;13:19. doi: 10.1186/s13750-024-00346-1 (PMC11378823; doi:10.1186/s13750-024-00346-1)
Supplement: Supplementary file 6 — Additional file 6. Reasons for exclusion for all articles excluded during full text screening. [file 13750_2024_346_MOESM6_ESM.xlsx]

## Sheet: Code book
Heading	Explanation
Article ID	Number referring back to the original search for identification of the article. Same as in the narrative table and other additional files.
Title	Title of article
Author	Author
publication year	Publication year
Journal	Journal
volume number	Volume
issue number	Issue
DOI	Doi
Reason Excluded	Reason for exclusion during full text screening: Primary data = No primary data. Boreal forest = Study was not conducted in Boreal forest (including hemi-boreal forest) or data for plots in Boreal forest could not be extracted separately from other plots. Fragmentation = the study did not explore the effect of human caused fragmentation of forest. Diversity = The outcome of the article was not fo…

## Sheet: Included title_abstract
Article ID	Title	Author	publication year	Journal	volume number	issue number	DOI	Reason Excluded
5	Changes in saproxylic beetle (Insecta: Coleoptera) assemblages following wildfire and harvest in boreal Populus forests	Hammond, H E J; Langor, D W; Spence, J R	2017///	FOREST ECOLOGY AND MANAGEMENT	401		10.1016/j.foreco.2017.07.013	Fragmentation
14	Landscape resistance and habitat combine to provide an optimal model of genetic structure and connectivity at the range margin of a small mammal	Marrotte, R R; Gonzalez, A; Millien, V	2014///	MOLECULAR ECOLOGY	23	16	10.1111/mec.12847	Boreal forest
15	Differential spatial responses of rodents to masting on forest sites with differing disturbance history	Sachser, F; Pesendorfer, M; Gratzer, G; Nopp-Mayr, U	2021///	ECOLOGY AND EVOLUTION	11	17	10.1002/ece3.7955	Boreal forest
43	Using bird species community occurrence to prioritize forests for old growth restoration	Schuster, R; Arcese, P	2013///	ECOGRAPHY	36	4	10.1111/j.1600-0587.2012.07681.x	Boreal forest
50	Winter habitat use by Boreal Chickadee flocks in a managed forest	Hadley, A; Desrochers, A	2008///	WILSON JOURNAL OF ORNITHOLOGY	120	1	10.1676/06-134.1	Landscape
55	Importance of Forest Act habitats for epiphytic lichens in Finnish managed forests	Pykala, J; Heikkinen, R K; Toivonen, H; Jaaskelainen, K	2006///	FOREST ECOLOGY AND MANAGEMENT	223	1-3	10.1016/j.foreco.2005.10.059	Landscape
59	Influence of Fires on Pine Forest Floristic Diversity of the Eastern Transbaikal Territory	Makarov, V P; Malykh, O F; Gorbunov, I V; Pak, L N; Zima, Y V; Banshchikova, E A; Zhelibo, T V	2019///	LESNOY ZHURNAL-FORESTRY JOURNAL		1	10.17238/issn0536-1036.2019.1.77	Availability - language - Russian
60	Hierarchical scales in landscape responses by forest birds	Niemi, G J; Hanowski, J A M; Danz, N; Howe, R; Jones, M; Lind, J; Mladenoff, D M	2004///	LANDSCAPE ECOLOGY AND WILDLIFE HABITAT EVALUATION: CRITICAL INFORMATION FOR ECOLOGICAL RISK ASSESSMENT, LAND-USE MANAGEMENT ACTIVITIES, AND BIODIVERSITY ENHANCEMENT	1458	Symposium on Landscape Ecology and Wildlife Habitat Evaluation	10.1520/STP11942S	Availability - online access
65	Response of Bicknell's Thrush (Catharus bicknelli) to boreal silviculture and forest stand edges: a radio-tracking study	Aubry, Y; Desrochers, A; Seutin, G	2011///	CANADIAN JOURNAL OF ZOOLOGY	89	6	10.1139/Z11-011	Landscape
73	Decadal effects of emulating natural disturbances in forest management on saproxylic beetle assemblages	Heikkala, O; Martikainen, P; Kouki, J	2016///	BIOLOGICAL CONSERVATION	194		10.1016/j.biocon.2015.12.002	Landscape
101	Changes in carabid beetle assemblages as Norway spruce plantations age	Magura, T; Tothmeresz, B; Elek, Z	2006///	COMMUNITY ECOLOGY	7	1	10.1556/ComEc.7.2006.1.1	Boreal forest
102	Biodiversity of wood-inhabiting fungi in a boreal coniferous forest in Sor-Trondelag County, Central Norway	Hoiland, K; Bendiksen, E	1996///	NORDIC JOURNAL OF BOTANY	16	6	10.1111/j.1756-1051.1996.tb00283.x	Landscape
107	Variable response of different functional groups of saproxylic beetles to substrate manipulation and forest management: Implications for conservation strategies	Johansson, T; Hjalten, J; Hilszczanski, J; Stenlid, J; Ball, J P; Alinvi, O; Danell, K	2007///	FOREST ECOLOGY AND MANAGEMENT	242	2-3	10.1016/j.foreco.2007.01.062	Landscape
118	Alternative harvesting methods and boreal carabid beetles (Coleoptera, Carabidae)	Koivula, M	2002///	FOREST ECOLOGY AND MANAGEMENT	167	1-3	10.1016/S0378-1127(01)00717-4	Landscape
121	Measuring and predicting the influence of traits on the assembly processes of wood-inhabiting fungi	Abrego, N; Norberg, A; Ovaskainen, O	2017///	JOURNAL OF ECOLOGY	105	4	10.1111/1365-2745.12722	Boreal forest
139	Tree and stand level variables influencing diversity of lichens on temperate broad-leaved trees in boreo-nemoral floodplain forests	Juriado, I; Liira, J; Paal, J; Suija, A	2009///	BIODIVERSITY AND CONSERVATION	18	1	10.1007/s10531-008-9460-y	Landscape
140	Stand characteristics in colour-infrared aerial photographs as indicators of epiphytic lichens	Ask, P; Nilsson, S G	2004///	BIODIVERSITY AND CONSERVATION	13	3	10.1023/B:BIOC.0000009488.93941.b2	Landscape
146	Quality of mature aspen and maple forests for breeding Yellow-bellied Sapsuckers (Sphyrapicus varius)	Tozer, D C; Nol, E; Burke, D M	2011///	CANADIAN JOURNAL OF ZOOLOGY	89	2	10.1139/Z10-103	Boreal forest
178	Assessing conservation values of forest stands based on specialised lichens and birds	Uliczka, H; Angelstam, P	2000///	BIOLOGICAL CONSERVATION	95	3	10.1016/S0006-3207(00)00022-7	Landscape
200	Importance of sampling along a vertical gradient to compare the insect fauna in managed forests	Su, J C; Woods, S A	2001///	ENVIRONMENTAL ENTOMOLOGY	30	2	10.1603/0046-225X-30.2.400	Boreal forest
214	Ruffed Grouse Bonasa umbellus habitat selection in a spatially complex forest: evidence for spatial constraints on patch selection	Zimmerman, G S; Gutierrez, R J	2008///	IBIS	150	4	10.1111/j.1474-919X.2008.00846.x	Landscape
233	A functional relationship between species richness of spiders and lichens in spruce	Gunnarsson, B; Hake, M; Hultengren, S	2004///	BIODIVERSITY AND CONSERVATION	13	4	10.1023/B:BIOC.0000011720.18889.f7	Landscape
243	Epiphytic bryophytes on European aspen Populus tremula in old-growth forests in northeastern Finland and in adjacent sites in Russia	Ojala, E; Monkkonen, M; Inkeroinen, J	2000///	CANADIAN JOURNAL OF BOTANY-REVUE CANADIENNE DE BOTANIQUE	78	4	10.1139/b00-023	Stand
246	Distribution of arthropods in relation to forest patch size, edge, and stand characteristics	Jokimaki, J; Huhta, E; Itamies, J; Rahko, P	1998///	CANADIAN JOURNAL OF FOREST RESEARCH-REVUE CANADIENNE DE RECHERCHE FORESTIERE	28	7	10.1139/cjfr-28-7-1068	Landscape
259	Density and diversity of hole-nesting passerines: dependence on the characteristics of cavities	Remm, J; Lohmus, A; Rosenvald, R	2008///	ACTA ORNITHOLOGICA	43	Meeting on Hole Using - Adaptational and Constraints	10.3161/000164508X345365	Landscape
266	Response of bird communities to single-tree selection system harvesting in northern hardwoods: 10-12 years post-harvest	Holmes, S B; Pitt, D G; McIlwrick, K A; Hoepting, M K	2012///	FOREST ECOLOGY AND MANAGEMENT	271		10.1016/j.foreco.2012.02.001	Boreal forest
269	The forests of Prince Edward Island: A classification and ordination using multivariate methods	Sobey, D G; Glen, W M	2002///	CANADIAN FIELD-NATURALIST	116	4		Availability - online access
273	Patterns of plant community structure within and among primary and second-growth northern hardwood forest stands	Burton, J I; Zenner, E K; Frelich, L E; Cornett, M W	2009///	FOREST ECOLOGY AND MANAGEMENT	258	11	10.1016/j.foreco.2009.09.012	Landscape
279	Nest site selection and turnover patterns in support of conservation decisions: Case study of the lesser spotted eagle in the core area of its global population	Bergmanis, U; Amerika, K; Vali, U; Treinys, R	2019///	FOREST ECOLOGY AND MANAGEMENT	448		10.1016/j.foreco.2019.06.004	Landscape
280	Seed crops of Norway spruce and winter habitat quality for boreal birds: old-growth compared with managed forests	Sjoberg, K; Pettersson, R B; Ball, J P; Sundstrom, T	2007///	ANNALES ZOOLOGICI FENNICI	44	6		Landscape
291	Temporal effects of selection logging on ground beetle communities in northern hardwood forests of eastern Canada	Vance, C C; Nol, E	2003///	ECOSCIENCE	10	1	10.1080/11956860.2003.11682750	Boreal forest
292	HABITAT EFFECTS ON SLUG ASSEMBLAGES AND INTRODUCED SPECIES	Kappes, H; Schilthuizen, M	2014///	JOURNAL OF MOLLUSCAN STUDIES	80		10.1093/mollus/eyt043	Boreal forest
299	Extraterritorial movements of a forest songbird in a fragmented landscape	Norris, D R; Stutchbury, B J M	2001///	CONSERVATION BIOLOGY	15	3	10.1046/j.1523-1739.2001.015003729.x	Boreal forest
300	Distribution and abundance of insect fungivores in the fruiting bodies of Fomitopsis pinicola	Komonen, A	2003///	ANNALES ZOOLOGICI FENNICI	40	6		Landscape
302	Local population extinction and vitality of an epiphytic lichen in fragmented old-growth forest	Ockinger, E; Nilsson, S G	2010///	ECOLOGY	91	7	10.1890/09-1421.1	Landscape
303	Population size and reproduction in the declining endangered forest plant Chimaphila umbellata in Sweden	Lundell, A; Cousins, S A O; Eriksson, O	2015///	FOLIA GEOBOTANICA	50	1	10.1007/s12224-015-9212-1	Landscape
304	Avian communities of managed and wilderness hemiboreal forests	Zlonis, E J; Niemi, G J	2014///	FOREST ECOLOGY AND MANAGEMENT	328		10.1016/j.foreco.2014.05.017	Stand
305	Impacts of forest harvesting on habitat use by foraging insectivorous bats at different spatial scales	Grindal, S D; Brigham, R M	1999///	ECOSCIENCE	6	1	10.1080/11956860.1999.11952206	Landscape
307	Species richness and composition of Curculionidae (Coleoptera) in a conifer plantation, secondary forest, and old-growth forest in the central mountainous region of Japan	Ohsawa, M	2005///	ECOLOGICAL RESEARCH	20	6	10.1007/s11284-005-0080-7	Boreal forest
318	Importance of life history studies for conservation of fragmented populations: A case study of the understory herb, Trillium camschatcense	Ohara, M; Tomimatsu, H; Takada, T; Kawano, S	2006///	PLANT SPECIES BIOLOGY	21	1	10.1111/j.1442-1984.2006.00145.x	Primary data
325	History and forest biodiversity of woodland key habitats in south boreal Sweden	Ericsson, T S; Berglund, H; Ostlund, L	2005///	BIOLOGICAL CONSERVATION	122	2	10.1016/j.biocon.2004.07.019	Landscape
339	Spatial distribution of the yellow-necked mouse (Apodemus flavicollis) in large forest areas and its relation with seed crop of forest trees	Juskaitis, R	2002///	MAMMALIAN BIOLOGY	67	4	10.1078/1616-5047-00031	Landscape
347	Regional habitat needs of a nationally listed species, Canada Warbler (Cardellina canadensis), in Alberta, Canada	Ball, J R; Solymos, P; Schmiegelow, F K A; Hache, S; Schieck, J; Bayne, E	2016///	AVIAN CONSERVATION AND ECOLOGY	11	2	10.5751/ACE-00916-110210	Landscape
372	Changes in Occupancy and Relative Abundance of a Southern Population of Spruce Grouse Based on a 25-year Resurvey	Gilbert, C; Blomberg, E	2019///	NORTHEASTERN NATURALIST	26	2	10.1656/045.026.0204	Landscape
375	Distribution, abundance, and habitat use of singing male Boreal Owls in northeast Minnesota	Lane, W H; Andersen, D E; Nicholls, T H	2001///	JOURNAL OF RAPTOR RESEARCH	35	2		Landscape
377	Short term response of small mammals and forest birds to silvicultural practices differing in tree retention in irregular boreal forests	Le Blanc, M L; Fortin, D; Darveau, M; Ruel, J C	2010///	ECOSCIENCE	17	3	10.2980/17-3-3340	Landscape
378	Regional landscape patterns and distribution of the Siberian flying squirrel Pteromys volans in northern Finland	Reunanen, P; Nikula, A; Monkkonen, M	2002///	WILDLIFE BIOLOGY	8	4	10.2981/wlb.2002.024	CR species
382	Habitat use by the Bicknell's Thrush in the Estrie region, Quebec	Connolly, V; Seutin, G; Savard, J P L; Rompre, G	2002///	WILSON BULLETIN	114	3	10.1676/0043-5643(2002)114[0333:HUBTBT]2.0.CO;2	Landscape
386	A preliminary study on the effects of line and selective thinning on bird communities in Hokkaido, northern Japan	Toyoshima, Y; Yamaura, Y; Yabuhara, Y; Nakamura, F	2013///	JOURNAL OF FORESTRY RESEARCH	24	3	10.1007/s11676-013-0387-0	Landscape
389	Changes in Landscape-Scale Habitat Selection of Capercaillie (Tetrao urogallus) in Managed North-Boreal Forest	Miettinen, J; Helle, P; Nikula, A; Niemela, P	2009///	SILVA FENNICA	43	4	10.14214/sf.182	CR species
391	Epixylic vegetation abundance, diversity, and composition vary with coarse woody debris decay class and substrate species in boreal forest	Kumar, P; Chen, H Y H; Thomas, S C; Shahi, C	2018///	CANADIAN JOURNAL OF FOREST RESEARCH	48	4	10.1139/cjfr-2017-0283	Landscape
405	Predation on artificial nests in forested riparian buffer strips	VanderHaegen, W M; Degraaf, R M	1996///	JOURNAL OF WILDLIFE MANAGEMENT	60	3	10.2307/3802071	Diversity
407	Distribution of ant species and mounds (Formica) in different-aged managed spruce stands in eastern Finland	Kilpelainen, J; Punttila, P; Finer, L; Niemela, P; Domisch, T; Jurgensen, M F; Neuvonen, S; Ohashi, M; Risch, A C; Sundstrom, L	2008///	JOURNAL OF APPLIED ENTOMOLOGY	132	4	10.1111/j.1439-0418.2007.01244.x	Landscape
418	Impact of forestry practices on fitness correlates and population productivity in an open-nesting bird species	Griesser, M; Nystrand, M; Eggers, S; Ekman, J	2007///	CONSERVATION BIOLOGY	21	3	10.1111/j.1523-1739.2007.00675.x	Stand
421	Responses of syrphids, elaterids and bees to single-tree selection harvesting in Algonquin Provincial Park, Ontario	Nol, E; Douglas, H; Crins, W J	2006///	CANADIAN FIELD-NATURALIST	120	1	10.22621/cfn.v120i1.239	Landscape
423	Effects of selection cutting on bird communities in contiguous eastern hardwood forests	Jobes, A P; Nol, E; Voigt, D R	2004///	JOURNAL OF WILDLIFE MANAGEMENT	68	1	10.2193/0022-541X(2004)068[0051:EOSCOB]2.0.CO;2	Boreal forest
433	Response to logging by a limited but variable nest predator guild in the boreal forest	Thompson, R G; Warkentin, I G; Flemming, S P	2008///	CANADIAN JOURNAL OF FOREST RESEARCH	38	7	10.1139/X08-049	Stand
435	Management diversification increases habitat availability for multiple biodiversity indicator species in production forests	Duflot, R; Eyvindson, K; Monkkonen, M		LANDSCAPE ECOLOGY			10.1007/s10980-021-01375-8	Primary data
441	Beetle diversity in a matrix of old-growth boreal forest: influence of habitat heterogeneity at multiple scales	Janssen, P; Fortin, D; Hebert, C	2009///	ECOGRAPHY	32	3	10.1111/j.1600-0587.2008.05671.x	CR species
445	Within-stand spatial structure and relation of boreal canopy and understorey vegetation	Kembel, S W; Dale, M R T	2006///	JOURNAL OF VEGETATION SCIENCE	17	6	10.1658/1100-9233(2006)17[783:WSSARO]2.0.CO;2	Fragmentation
456	A continental comparison indicates long-term effects of forest management on understory diversity in coniferous forests	Schmiedinger, A; Kreyling, J; Steinbauer, M J; Macdonald, S E; Jentsch, A; Beierkuhnlein, C	2012///	CANADIAN JOURNAL OF FOREST RESEARCH	42	7th International Conference on Disturbance Dynamics in Boreal Forests	10.1139/X2012-052	Boreal forest
458	Effects of spatial scale and vegetation cover on predation of artificial ground nests	Huhta, E	1995///	WILDLIFE BIOLOGY	1	2	10.2981/wlb.1995.0012	Diversity
461	Processes driving short-term temporal dynamics of small mammal distribution in human-disturbed environments	Martineau, J; Pothier, D; Fortin, D	2016///	OECOLOGIA	181	3	10.1007/s00442-016-3613-6	Landscape
477	The importance of representative inventories for lichen conservation assessments: the case of Cladonia norvegica and C. parasitica	Lohmus, P; Lohmus, A	2009///	LICHENOLOGIST	41		10.1017/S002428290900807X	Landscape
482	Resource selection and movement of the coastal tailed frog in response to forest harvesting	McEwan, A L; Johnson, C J; Todd, M; Govindarajulu, P	2021///	FOREST ECOLOGY AND MANAGEMENT	497		10.1016/j.foreco.2021.119448	Landscape
491	Partial harvests in the boreal forest: Response of the understory vegetation five years after harvest	Bescond, H; Fenton, N J; Bergeron, Y	2011///	FORESTRY CHRONICLE	87	1	10.5558/tfc87086-1	Landscape
492	Carabid beetle (Coleoptera : Carabidae) diversity in the black spruce succession of eastern Canada	Paquin, P	2008///	BIOLOGICAL CONSERVATION	141	1	10.1016/j.biocon.2007.10.001	Landscape
497	Effects of post-harvest silviculture on use of boreal forest stands by amphibians and marten in Ontario	Thompson, I D; Baker, J A; Jastrebski, C; Dacosta, J; Fryxell, J; Corbett, D	2008///	FORESTRY CHRONICLE	84	5	10.5558/tfc84741-5	Landscape
498	Trends in diversity and abundance of obligate epiphytic bryophytes in a highly managed landscape	Vanderpoorten, A; Engels, P; Sotiaux, A	2004///	ECOGRAPHY	27	5	10.1111/j.0906-7590.2004.03890.x	Boreal forest
515	Response of bird communities to selection harvesting in a northern tolerant hardwood forest	Holmes, S B; Pitt, D G	2007///	FOREST ECOLOGY AND MANAGEMENT	238	1-3	10.1016/j.foreco.2006.10.022	Landscape
523	Effects of thinning and herbicide treatments on nestsite selection by songbirds in young, managed forests	Easton, W E; Martin, K	2002///	AUK	119	3	10.1642/0004-8038(2002)119[0685:EOTAHT]2.0.CO;2	Landscape
551	The effects of stand age on avian communities in aspen-dominated forests of central Saskatchewan, Canada	Hobson, K A; Bayne, E	2000///	FOREST ECOLOGY AND MANAGEMENT	136	1-3	10.1016/S0378-1127(99)00287-X	Landscape
567	Songbird response to experimental retention harvesting in red pine (Pinus resinosa) forests	Atwell, R C; Schulte, L A; Palik, B J	2008///	FOREST ECOLOGY AND MANAGEMENT	255	10	10.1016/j.foreco.2008.02.049	Landscape
569	Epiphytic macrolichens in managed and natural forest landscapes: a comparison at two spatial scales	Dettki, H; Esseen, P A	1998///	ECOGRAPHY	21	6	10.1111/j.1600-0587.1998.tb00554.x	CR species
570	High occurrence of red-listed bryophytes and lichens in mature managed forests in boreal Sweden	Gustafsson, L; Appelgren, L; Jonsson, F; Nordin, U; Persson, A; Weslien, J O	2004///	BASIC AND APPLIED ECOLOGY	5	2	10.1078/1439-1791-00223	Landscape
582	Differential response of bird functional traits to post-fire salvage logging in a boreal forest ecosystem	Azeria, E T; Ibarzabal, J; Hebert, C; Boucher, J; Imbeau, L; Savard, J P L	2011///	ACTA OECOLOGICA-INTERNATIONAL JOURNAL OF ECOLOGY	37	3	10.1016/j.actao.2011.02.005	CR species
585	Moss and lichen asexual propagule dispersal may help to maintain the extant community in boreal forests	Pasiche-Lisboa, C J; Booth, T; Belland, R J; Piercey-Normore, M D	2019///	ECOSPHERE	10	9	10.1002/ecs2.2823	Landscape
596	Long-Term Changes in Spatial Distribution of Birds Responding to a Group-Selection Timber Harvest	Campbell, S P; Witham, J W; Hunter, M L	2012///	WILDLIFE SOCIETY BULLETIN	36	2	10.1002/wsb.131	Boreal forest
599	The value of information in conservation planning: Selecting retention trees for lichen conservation	Perhans, K; Haight, R G; Gustafsson, L	2014///	FOREST ECOLOGY AND MANAGEMENT	318		10.1016/j.foreco.2014.01.020	Landscape
607	Boreal forest landbirds in relation to forest composition, structure, and landscape: implications for forest management	Venier, L A; Pearce, J L	2007///	CANADIAN JOURNAL OF FOREST RESEARCH	37	7	10.1139/X07-025	CR species
614	Predation on artificial nests in a forest dominated landscape - the effects of nest type, patch size and edge structure	Huhta, E; Jokimaki, J; Helle, P	1998///	ECOGRAPHY	21	5	10.1111/j.1600-0587.1998.tb00437.x	Diversity
629	Lichen communities in two old-growth pine (Pinus) forests	Wagner, C; Schram, L J; McMullin, R T; Hunt, S L; Anand, M	2014///	LICHENOLOGIST	46	5	10.1017/S002428291400022X	Landscape
633	Response of ground and rove beetles (Coleoptera: Carabidae, Staphylinidae) to operational oil sands mine reclamation in northeastern Alberta, a case study	Hammond, H E J; Hoffman, P G K; Pinno, B D; Pinzon, J; Klimaszewski, J; Hartley, D J	2018///	JOURNAL OF INSECT CONSERVATION	22	5-6	10.1007/s10841-018-0094-4	Landscape
634	Structural changes and potential vertebrate responses following simulated partial harvesting of boreal mixedwood stands	Vanderwel, M C; Caspersen, J P; Malcolm, J R; Papaik, M J; Messier, C	2011///	FOREST ECOLOGY AND MANAGEMENT	261	8	10.1016/j.foreco.2011.01.016	Primary data
640	Understorey protection harvest expedites recolonisation of boreal forest stands by North American red squirrels	Fisher, J T; Bradbury, S M	2006///	FOREST ECOLOGY AND MANAGEMENT	234	1-3	10.1016/j.foreco.2006.06.030	Landscape
673	Mating system, reproduction mode and diaspore size affect metacommunity diversity	Lobel, S; Snall, T; Rydin, H	2009///	JOURNAL OF ECOLOGY	97	1	10.1111/j.1365-2745.2008.01459.x	Diversity
686	Forest floor bacterial community composition and catabolic profiles in relation to landscape features in Quebec's Southern Boreal Forest	Lamarche, J; Bradley, R L; Hooper, E; Shipley, B; Beaunoir, A M S; Beaulieu, C	2007///	MICROBIAL ECOLOGY	54	1	10.1007/s00248-006-9156-3	Fragmentation
714	Rove beetles and ground beetles (Coleoptera : Staphylinidae, Carabidae) as indicators of harvest and regeneration practices in western Canadian foothills forests	Pohl, G R; Langor, D W; Spence, J R	2007///	BIOLOGICAL CONSERVATION	137	2	10.1016/j.biocon.2007.02.011	Landscape
718	Influence of forest structure and diseases on nest-site selection by red-breasted nuthatches	Steeger, C; Hitchcock, C L	1998///	JOURNAL OF WILDLIFE MANAGEMENT	62	4	10.2307/3802001	Landscape
720	Bird communities are affected by amount and dispersion of vegetation retained in mixedwood boreal forest harvest areas	Schieck, J; Stuart-Smith, K; Norton, M	2000///	FOREST ECOLOGY AND MANAGEMENT	126	2	10.1016/S0378-1127(99)00088-2	Primary data
723	Calicioid diversity in humid inland British Columbia may increase into the 5th century after stand initiation	Goward, T; Arsenault, A	2018///	LICHENOLOGIST	50	5	10.1017/S0024282918000324	Landscape
725	Discovery of long-distance gamete dispersal in a lichen-forming ascomycete	Ronnas, C; Werth, S; Ovaskainen, O; Varkonyi, G; Scheidegger, C; Snall, T	2017///	NEW PHYTOLOGIST	216	1	10.1111/nph.14714	Stand
737	Insect colonisation of fruiting bodies of the wood-decaying fungus Fomitopsis pinicola at different distances from an old-growth forest	Jonsson, M; Nordlander, G	2006///	BIODIVERSITY AND CONSERVATION	15	1	10.1007/s10531-005-1536-3	Stand
745	Biogeographic aspects of the distribution of bird species breeding in Quebec's peatlands	Calme, S; Desrochers, A	2000///	JOURNAL OF BIOGEOGRAPHY	27	3	10.1046/j.1365-2699.2000.00434.x	CR species
765	Epiphytic lichens in Norwegian coastal spruce forest historic logging and present forest structure	Rolstad, J; Gjerde, I; Storaunet, K O; Rolstad, E	2001///	ECOLOGICAL APPLICATIONS	11	2	10.1890/1051-0761(2001)011[0421:ELINCS]2.0.CO;2	Landscape
772	Spatially explicit climate change projections for the recovery planning of threatened species: The Bicknell's Thrush (Catharus Bicknelli) as a case study	Cadieux, P; Boulanger, Y; Cyr, D; Taylor, A R; Price, D T; Tremblay, J A	2019///	GLOBAL ECOLOGY AND CONSERVATION	17		10.1016/j.gecco.2019.e00530	Primary data
820	High levels of green-tree retention are required to preserve ground beetle biodiversity in boreal mixedwood forests	Work, T T; Jacobs, J M; Spence, J R; Volney, W J	2010///	ECOLOGICAL APPLICATIONS	20	3	10.1890/08-1463.1	Landscape
822	Contrasting responses of epiphytic and terricolous lichens to variations in forest characteristics in northern boreal ecosystems	Boudreault, C; Drapeau, P; Bouchard, M; St-Laurent, M H; Imbeau, L; Bergeron, Y	2015///	CANADIAN JOURNAL OF FOREST RESEARCH	45	5	10.1139/cjfr-2013-0529	Fragmentation
830	Effects of buffer-strip retention and clearcutting on land snails in boreal riparian forests	Hylander, K; Nilsson, C; Gothner, T	2004///	CONSERVATION BIOLOGY	18	4	10.1111/j.1523-1739.2004.00199.x	Landscape
866	Habitat associations of old forest bird species in managed boreal forests characterized by forest inventory data	Jokimaki, J; Solonen, T	2011///	ORNIS FENNICA	88	2		Landscape
880	Predicting canopy macrolichen diversity and abundance within old-growth inland temperate rainforests	Radies, D; Coxson, D; Johnson, C; Konwicki, K	2009///	FOREST ECOLOGY AND MANAGEMENT	259	1	10.1016/j.foreco.2009.09.046	Fragmentation
884	Comparing the effects of even-aged thinning and selective felling on boreal forest birds	Versluijs, M; Hekkala, A M; Lindberg, E; Lamas, T; Hjalten, J	2020///	FOREST ECOLOGY AND MANAGEMENT	475		10.1016/j.foreco.2020.118404	CR species
886	Road effects on amphibian movements in a forested landscape	deMaynadier, P G; Hunter, M L	2000///	NATURAL AREAS JOURNAL	20	1		Landscape
889	Does time or habitat make old-growth forests species rich? Bryophyte richness in boreal Picea mariana forests	Fenton, N J; Bergeron, Y	2008///	BIOLOGICAL CONSERVATION	141	5	10.1016/j.biocon.2008.03.019	Fragmentation
894	Incorporating a model for ground lichens into multi-functional forest planning for boreal forests in Finland	Miina, J; Hallikainen, V; Harkonen, K; Merila, P; Packalen, T; Rautio, P; Salemaa, M; Tonteri, T; Tolvanen, A	2020///	FOREST ECOLOGY AND MANAGEMENT	460		10.1016/j.foreco.2020.117912	Diversity
897	Dispersal ecology of the endangered woodland lichen Lobaria pulmonaria in managed hemiboreal forest landscape	Juriado, I; Liira, J; Csencsics, D; Widmer, I; Adolf, C; Kohv, K; Scheidegger, C	2011///	BIODIVERSITY AND CONSERVATION	20	8	10.1007/s10531-011-0062-8	Landscape
921	Habitat selection as a hierarchical spatial process: the green woodpecker at the northern edge of its distribution range	Rolstad, J; Loken, B; Rolstad, E	2000///	OECOLOGIA	124	1	10.1007/s004420050031	CR species
945	Assessment of the State of Lung Lichen, Lobaria pulmonaria (L.) Hoffm., in Forest Communities with Different Times Since Disturbance in the Northeast of European Russia	Ignatenko, R V; Tarasova, V N	2018///	RUSSIAN JOURNAL OF ECOLOGY	49	4	10.1134/S1067413618040069	Landscape
950	Changes in bryophytes assemblages along a chronosequence in eastern boreal forest of Quebec	Boudreault, C; Paquette, M; Fenton, N J; Pothier, D; Bergeron, Y	2018///	CANADIAN JOURNAL OF FOREST RESEARCH	48	7	10.1139/cjfr-2017-0352	Fragmentation
952	Effects of canopy composition and disturbance type on understorey plant assembly in boreal forests	Fourrier, A; Bouchard, M; Pothier, D	2015///	JOURNAL OF VEGETATION SCIENCE	26	6	10.1111/jvs.12323	Landscape
955	Home ranges and habitat use in the declining flying squirrel Pteromys volans in managed forests	Hanski, I K	1998///	WILDLIFE BIOLOGY	4	1	10.2981/wlb.1998.013	Stand
982	Bryophyte Conservation in Managed Boreal Landscapes: Fourteen-Year Impacts of Partial Cuts on Epixylic Bryophytes	Opoku-Nyame, J; Leduc, A; Fenton, N J	2021///	FRONTIERS IN FORESTS AND GLOBAL CHANGE	4		10.3389/ffgc.2021.674887	Landscape
992	Preserving species populations in the boreal zone in a changing climate: contrasting trends of bird species groups in a protected area network	Virkkala, R; Rajasarkka, A	2012///	NATURE CONSERVATION-BULGARIA		3	10.3897/natureconservation.3.3635	Landscape
999	Comparison of structural and compositional characteristics in old-growth and mature, managed hardwood forests of Minnesota, USA	Hale, C M; Pastor, J; Rusterholz, K A	1999///	CANADIAN JOURNAL OF FOREST RESEARCH-REVUE CANADIENNE DE RECHERCHE FORESTIERE	29	10	10.1139/cjfr-29-10-1479	Boreal forest
1002	Parasitoids (Hymenoptera, Ichneunionoidea) of Saproxylic beetles are affected by forest successional stage and dead wood characteristics in boreal spruce forest	Hilszczanski, J; Gibb, H; Hjalten, J; Atlegrim, O; Johansson, T; Pettersson, R B; Ball, J P; Danell, K	2005///	BIOLOGICAL CONSERVATION	126	4	10.1016/j.biocon.2005.06.026	Landscape
1004	Restoration of habitats for a threatened saproxylic beetle species in a boreal landscape by retaining dead wood on clear-cuts	Djupstrom, L B; Weslien, J; ten Hoopen, J; Schroeder, L M	2012///	BIOLOGICAL CONSERVATION	155		10.1016/j.biocon.2012.06.009	Landscape
1008	Increasing temperature may compensate for lower amounts of dead wood in driving richness of saproxylic beetles	Muller, J; Brustel, H; Brin, A; Bussler, H; Bouget, C; Obermaier, E; Heidinger, I M M; Lachat, T; Forster, B; Horak, J; Prochazka, J; Kohler, F; Larrieu, L; Bense, U; Isacsson, G; Zapponi, L; Gossner, M M	2015///	ECOGRAPHY	38	5	10.1111/ecog.00908	Boreal forest
1015	Restoring dead wood in forests diversifies wood-decaying fungal assemblages but does not quickly benefit red-listed species	Pasanen, H; Junninen, K; Kouki, J	2014///	FOREST ECOLOGY AND MANAGEMENT	312		10.1016/j.foreco.2013.10.018	Landscape
1016	Retention of aspen (Populus tremulae) at final cuttings - The effect of dead wood characteristics on saproxylic beetles	Schroeder, L M; Sahlin, E; Paltto, H	2011///	FOREST ECOLOGY AND MANAGEMENT	262	5	10.1016/j.foreco.2011.05.019	Landscape
1021	Dead wood and saproxylic beetles in set-aside and non set-aside forests in a boreal region	Djupstrom, L B; Weslien, J; Schroeder, L M	2008///	FOREST ECOLOGY AND MANAGEMENT	255	8-9	10.1016/j.foreco.2008.02.015	Landscape
1025	Are there saproxylic beetle species characteristic of high dead wood connectivity?	Schiegg, K	2000///	ECOGRAPHY	23	5	10.1034/j.1600-0587.2000.230509.x	Boreal forest
1027	Temporal variation of polypore diversity based on modelled dead wood dynamics in managed and natural Norway spruce forests	Peltoniemi, M; Penttila, R; Makipaa, R	2013///	FOREST ECOLOGY AND MANAGEMENT	310		10.1016/j.foreco.2013.08.053	Primary data
1029	Saproxylic beetle assemblages in recently dead Scots pines: How traits modulate species' response to forest management?	Laaksonen, M; Punttila, P; Siitonen, J; Ovaskainen, O	2020///	FOREST ECOLOGY AND MANAGEMENT	473		10.1016/j.foreco.2020.118300	Landscape
1033	Dead wood threshold values for the three-toed woodpecker presence in boreal and sub-Alpine forest	Butler, R; Angelstam, P; Ekelund, P; Schlaeffer, R	2004///	BIOLOGICAL CONSERVATION	119	3	10.1016/j.biocon.2003.11.014	Stand
1034	Usefulness of biophysical proxy data for modelling habitat of an endangered forest species: The white-backed woodpecker Dendrocopos leucotos	Stighall, K; Roberge, J M; Andersson, K; Angelstam, P	2011///	SCANDINAVIAN JOURNAL OF FOREST RESEARCH	26	6	10.1080/02827581.2011.599813	Stand
1036	Potential biodiversity impacts of forest biofuel harvest: lichen assemblages on stumps and slash of Scots pine	Hamalainen, A; Kouki, J; Lohmus, P	2015///	CANADIAN JOURNAL OF FOREST RESEARCH	45	10	10.1139/cjfr-2014-0532	Landscape
1037	Saproxylic beetle (Coleoptera) communities and forest management practices in coniferous stands in southwestern Nova Scotia, Canada	Dollin, P E; Majka, C G; Duinker, P N	2008///	ZOOKEYS		2	10.3897/zookeys.2.15	Landscape
1038	Saproxylic beetle diversity in a managed boreal forest: importance of stand characteristics and forestry conservation measures	McGeoch, M A; Schroeder, M; Ekbom, B; Larsson, S	2007///	DIVERSITY AND DISTRIBUTIONS	13	4	10.1111/j.1472-4642.2007.00350.x	Landscape
1041	Characteristics of boreal and hemiboreal herb-rich forests as habitats for polypore fungi	Hamalainen, K; Tahvanainen, T; Junninen, K	2018///	SILVA FENNICA	52	5	10.14214/sf.10001	Landscape
1044	Population patterns in relation to food and nesting resource for two cavity-nesting bee species in young boreal forest stands	Westerfelt, P; Weslien, J; Widenfalk, O	2018///	FOREST ECOLOGY AND MANAGEMENT	430		10.1016/j.foreco.2018.08.053	Landscape
1046	Light availability and land-use history drive biodiversity and functional changes in forest herb layer communities	Depauw, L; Perring, M P; Landuyt, D; Maes, S L; Blondeel, H; De Lombaerde, E; Brumelis, G; Brunet, J; Closset-Kopp, D; Czerepko, J; Decocq, G; den Ouden, J; Gawrys, R; Hardtle, W; Hedl, R; Heinken, T; Heinrichs, S; Jaroszewicz, B; Kopecky, M; Liepina, I; Macek, M; Malis, F; Schmidt, W; Smart, S M; Ujhazy, K; Wulf, M; Verheyen, K	2020///	JOURNAL OF ECOLOGY	108	4	10.1111/1365-2745.13339	Boreal forest
1050	Structural retention requirements for a key ecosystem engineer in conifer-dominated stands of a boreal managed landscape in eastern Canada	Tremblay, J A; Savard, J P L; Ibarzabal, J	2015///	FOREST ECOLOGY AND MANAGEMENT	357		10.1016/j.foreco.2015.08.024	Landscape
1053	Clear-cuts in production forests: From matrix to neo-habitat for butterflies	Blixt, T; Bergman, K O; Milberg, P; Westerberg, L; Jonason, D	2015///	ACTA OECOLOGICA-INTERNATIONAL JOURNAL OF ECOLOGY	69		10.1016/j.actao.2015.09.006	Boreal forest
1056	Low-productivity boreal forests have high conservation value for lichens	Hamalainen, A; Strengbom, J; Ranius, T	2020///	JOURNAL OF APPLIED ECOLOGY	57	1	10.1111/1365-2664.13509	Landscape
1057	Dead wood and polypore diversity in natural post-fire succession forests and managed stands - Lessons for biodiversity management in boreal forests	Ylisirnio, A L; Penttila, R; Berglund, H; Hallikainen, V; Isaeva, L; Kauhanen, H; Koivula, M; Mikkola, K	2012///	FOREST ECOLOGY AND MANAGEMENT	286		10.1016/j.foreco.2012.08.018	Landscape
1058	Vegetation and soil differences in ancient opposed to new forests	Graae, B J; Sunde, P B; Fritzboger, B	2003///	FOREST ECOLOGY AND MANAGEMENT	177	1-3	10.1016/S0378-1127(02)00438-3	Boreal forest
1069	Forest restoration to attract a putative umbrella species, the white-backed woodpecker, benefited saproxylic beetles	Bell, D; Hjalten, J; Nilsson, C; Jorgensen, D; Johansson, T	2015///	ECOSPHERE	6	12	10.1890/ES14-00551.1	Landscape
1070	Wood-decaying fungi in boreal forest: are species richness and abundances influenced by small-scale spatiotemporal distribution of dead wood?	Rolstad, J; Saetersdal, M; Gjerde, I; Storaunet, K O	2004///	BIOLOGICAL CONSERVATION	117	5	10.1016/j.biocon.2003.09.008	Landscape
1071	An experimental test of the habitat-amount hypothesis for saproxylic beetles in a forested region	Seibold, S; Bassler, C; Brandl, R; Fahrig, L; Forster, B; Heurich, M; Hothorn, T; Scheipl, F; Thorn, S; Muller, J	2017///	ECOLOGY	98	6	10.1002/ecy.1819	Boreal forest
1072	Biodiversity conservation in old-growth boreal forest: black spruce and balsam fir snags harbour distinct assemblages of saproxylic beetles	Janssen, P; Hebert, C; Fortin, D	2011///	BIODIVERSITY AND CONSERVATION	20	13	10.1007/s10531-011-0127-8	Landscape
1073	Historical impacts on linear habitats: The present distribution of grassland species in forest-edge vegetation	Koyanagi, T; Kusumoto, Y; Yamamoto, S; Okubo, S; Takeuchi, K	2009///	BIOLOGICAL CONSERVATION	142	8	10.1016/j.biocon.2009.03.002	Boreal forest
1082	Environmental, historical, and contextual determinants of vegetation cover: a landscape perspective	de Blois, S; Domon, G; Bouchard, A	2001///	LANDSCAPE ECOLOGY	16	5	10.1023/A:1017548003345	Boreal forest
1084	Cost-efficiency of decaying wood as a surrogate for overall species richness in boreal forests	Juutinen, A; Monkkonen, M; Sippola, A L	2006///	CONSERVATION BIOLOGY	20	1	10.1111/j.1523-1739.2005.00306.x	Landscape
1085	Homogenization of forest plant communities and weakening of species-environment relationships via agricultural land use	Vellend, M; Verheyen, K; Flinn, K M; Jacquemyn, H; Kolb, A; Van Calster, H; Peterken, G; Graae, B J; Bellemare, J; Honnay, O; Brunet, J; Wulf, M; Gerhardt, F; Hermy, M	2007///	JOURNAL OF ECOLOGY	95	3	10.1111/j.1365-2745.2007.01233.x	Boreal forest
1087	The importance of substrate type, shading and scorching for the attractiveness of dead wood to saproxylic beetles	Hjalten, J; Johansson, T; Alinvi, O; Danell, K; Ball, J P; Pettersson, R; Gibb, H; Hilszczanski, J	2007///	BASIC AND APPLIED ECOLOGY	8	4	10.1016/j.baae.2006.08.003	Landscape
1088	Habitat Requirements of Breeding Black-Backed Woodpeckers (Picoides arcticus) in Managed, Unburned Boreal Forest	Tremblay, J A; Ibarzabal, J; Dussault, C; Savard, J P L	2009///	AVIAN CONSERVATION AND ECOLOGY	4	1	10.5751/ace-00297-040102	Landscape
1091	Use of remnant boreal forest habitats by saproxylic beetle assemblages in even-aged managed landscapes	Webb, A; Buddle, C M; Drapeau, P; Saint-Germain, M	2008///	BIOLOGICAL CONSERVATION	141	3	10.1016/j.biocon.2008.01.004	Landscape
1095	Loss of habitats, naturalness and species diversity in Eurasian forest landscapes	Wallenius, T; Niskanen, L; Virtanen, T; Hottola, J; Brumelis, G; Angervuori, A; Julkunen, J; Pihlstrom, M	2010///	ECOLOGICAL INDICATORS	10	6	10.1016/j.ecolind.2010.03.006	Diversity
1099	The dying legacy of green-tree retention: Different habitat values for polypores and wood-inhabiting lichens	Runnel, K; Rosenvald, R; Lohmus, A	2013///	BIOLOGICAL CONSERVATION	159		10.1016/j.biocon.2012.11.029	Stand
1101	Structures determining bryophyte species richness in a managed forest landscape in boreo-nemoral Europe	Madzule, L; Brumelis, G; Tjarve, D	2012///	BIODIVERSITY AND CONSERVATION	21	2	10.1007/s10531-011-0192-z	Landscape
1103	Size of nature reserves: densities of large trees and dead wood indicate high value of small conservation forests in southern Sweden	Gotmark, F; Thorell, M	2003///	BIODIVERSITY AND CONSERVATION	12	6	10.1023/A:1023000224642	Diversity
1105	Effects of local forest continuity on the diversity of fungi on standing dead pines	Saine, S; Aakala, T; Purhonen, J; Launis, A; Tuovila, H; Kosonen, T; Halme, P	2018///	FOREST ECOLOGY AND MANAGEMENT	409		10.1016/j.foreco.2017.11.045	Landscape
1107	Biomass and composition of understory vegetation and the forest floor carbon stock across Siberian larch and mountain birch chronosequences in Iceland	Sigurdsson, B D; Magnusson, B; Elmarsdottir, A; Bjarnadottir, B	2005///	ANNALS OF FOREST SCIENCE	62	5th Meeting of the COST E12 Action	10.1051/forest:2005079	Diversity
1110	Standing or downed dead trees - does it matter for saproxylic beetles in temperate oak-rich forest?	Franc, N	2007///	CANADIAN JOURNAL OF FOREST RESEARCH	37	12	10.1139/X07-096	Landscape
1115	Long-Term Human Impact and Vegetation Changes in a Boreal Forest Reserve: Implications for the Use of Protected Areas as Ecological References	Josefsson, T; Hornberg, G; Ostlund, L	2009///	ECOSYSTEMS	12	6	10.1007/s10021-009-9276-y	Fragmentation
1117	Long-term vegetation dynamics and land-use history: Providing a baseline for conservation strategies in protected Alnus glutinosa swamp woodlands	Natlandsmyr, B; Hjelle, K L	2016///	FOREST ECOLOGY AND MANAGEMENT	372		10.1016/j.foreco.2016.03.049	CR species
1118	Local soil characteristics determine the microbial communities under forest understorey plants along a latitudinal gradient	Ma, S Y; De Frenne, P; Vanhellemont, M; Wasof, S; Boeckx, P; Brunet, J; Cousins, S A O; Decocq, G; Kolb, A; Lemke, I; Liira, J; Naaf, T; Orczewska, A; Plue, J; Wulf, M; Verheyen, K	2019///	BASIC AND APPLIED ECOLOGY	36		10.1016/j.baae.2019.03.001	Boreal forest
1120	Forest land-use history affects the species composition and soil properties of old-aged hillock forests in Estonia	Paal, J; Turb, M; Koster, T; Rajandu, E; Liira, J	2011///	JOURNAL OF FOREST RESEARCH	16	3	10.1007/s10310-011-0258-5	CR species
1127	Relative importance of thinned and clear-cut stands for bryophyte diversity on stumps	Rudolphi, J; Caruso, A; von Crautlein, M; Laaka-Lindberg, S; Ryoma, R; Berglund, H	2011///	FOREST ECOLOGY AND MANAGEMENT	261	11	10.1016/j.foreco.2011.02.014	Landscape
1142	Co-variation and indicators, of species diversity: Can richness of forest-dwelling species be predicted in northern boreal forests?	Simila, M; Kouki, J; Monkkonen, M; Sippola, A L; Huhta, E	2006///	ECOLOGICAL INDICATORS	6	4	10.1016/j.ecolind.2005.08.028	Landscape
1150	Mark recapture estimates of dispersal ability and observations on the territorial behaviour of the rare hoverfly, Hammerschmidtia ferruginea (Diptera, Syrphidae)	Rotheray, E L; Bussiere, L F; Moore, P; Bergstrom, L; Goulson, D	2014///	JOURNAL OF INSECT CONSERVATION	18	2	10.1007/s10841-014-9627-7	Stand
1151	Stand characteristics and biodiversity indicators along the productivity gradient in boreal forests: Defining a critical set of indicators for the monitoring of habitat nature quality	Liira, J; Kohv, K	2010///	PLANT BIOSYSTEMS	144	1	10.1080/11263500903560868	Landscape
1155	Effects of reforestation age on moth assemblages in plantations and naturally regenerated forests	Taki, H; Yamaura, Y; Okochi, I; Inoue, T; Okabe, K; Makino, S	2010///	INSECT CONSERVATION AND DIVERSITY	3	4	10.1111/j.1752-4598.2010.00097.x	Boreal forest
1161	Variable retention harvest of white spruce stands and saproxylic beetle assemblages	Jacobs, J M; Spence, J R; Langor, D W	2007///	CANADIAN JOURNAL OF FOREST RESEARCH	37	9	10.1139/X07-020	Landscape
1162	No support for long-term effects of commercial tree stump harvest on understory vegetation	Rudolphi, J; Strengbom, J	2016///	FOREST ECOLOGY AND MANAGEMENT	371		10.1016/j.foreco.2016.01.039	Landscape
1166	Spatial pattern of the threatened epiphytic bryophyte Neckera pennata at two scales in a fragmented boreal forest	Kuusinen, M; Penttinen, A	1999///	ECOGRAPHY	22	6	10.1111/j.1600-0587.1999.tb00522.x	Stand
1167	Relationships between Wood-Inhabiting Fungal Species Richness and Habitat Variables in Old-Growth Forest Stands in the Pallas-Yllastunturi National Park, Northern Boreal Finland	Yllasjarvi, I; Berglund, H; Kuuluvainen, T	2011///	SILVA FENNICA	45	5	10.14214/sf.83	Landscape
1174	An efficient detection method for the red-listed beetle Acanthocinus griseus based on attractant-baited traps	Cocos, D; Etxebeste, I; Schroeder, M	2017///	INSECT CONSERVATION AND DIVERSITY	10	4	10.1111/icad.12224	Landscape
1184	How we improved a landscape study of species richness of beetles in woodland key habitats, and how model output can be improved	Gotmark, F; Asegard, E; Franc, N	2011///	FOREST ECOLOGY AND MANAGEMENT	262	12	10.1016/j.foreco.2011.08.024	Boreal forest
1185	Land use changes could modify future negative effects of climate change on old-growth forest indicator species	Mair, L; Jonsson, M; Raty, M; Barring, L; Strandberg, G; Lamas, T; Snall, T	2018///	DIVERSITY AND DISTRIBUTIONS	24	10	10.1111/ddi.12771	Primary data
1186	Red-listed wood-inhabiting fungi in natural and managed forest landscapes adjacent to the timberline in central Sweden	Magnusson, M; Olsson, J; Hedenas, H	2014///	SCANDINAVIAN JOURNAL OF FOREST RESEARCH	29	5	10.1080/02827581.2014.919353	Stand
1189	Saproxylic beetles in pre-commercially thinned Norway spruce stands and woodland key habitats: How do conservation values differ?	Gran, O; Gotmark, F	2021///	FOREST ECOLOGY AND MANAGEMENT	479		10.1016/j.foreco.2020.118584	Landscape
1191	Fungus-infected trees as islands in boreal forest: Spatial distribution of the fungivorous beetle Bolitophagus reticulatus (Coleoptera, Tenebrionidae)	Sverdrup-Thygeson, A; Midtgaard, F	1998///	ECOSCIENCE	5	4	10.1080/11956860.1998.11682486	Landscape
1192	Genetic structure in a fragmented Northern Hemisphere rainforest: large effective sizes and high connectivity among populations of the epiphytic lichen Lobaria pulmonaria	Hilmo, O; Lundemo, S; Holien, H; Stengrundet, K; Stenoien, H K	2012///	MOLECULAR ECOLOGY	21	13	10.1111/j.1365-294X.2012.05605.x	Landscape
1195	A continuum of dead wood with various habitat elements maintains the diversity of wood-inhabiting fungi in an old-growth boreal forest	Ruokolainen, A; Shorohova, E; Penttila, R; Kotkova, V; Kushnevskaya, H	2018///	EUROPEAN JOURNAL OF FOREST RESEARCH	137	5	10.1007/s10342-018-1135-y	Landscape
1198	Restoration of beech forest for saproxylic beetles-effects of habitat fragmentation and substrate density on species diversity and distribution	Brunet, J; Isacsson, G	2009///	BIODIVERSITY AND CONSERVATION	18	9	10.1007/s10531-009-9595-5	Boreal forest
1203	Linking forest history and conservation efforts: Long-term impact of low-intensity timber harvest on forest structure and wood-inhabiting fungi in northern Sweden	Josefsson, T; Olsson, J; Ostlund, L	2010///	BIOLOGICAL CONSERVATION	143	7	10.1016/j.biocon.2010.04.035	Stand
1215	Taxonomic and ecological composition of forest stands inhabited by forest dormouse Dryomys nitedula (Rodentia: Gliridae) in the Middle Volga	Silaeva, T; Andreychev, A; Kiyaykina, O; Balciauskas, L	2021///	BIOLOGIA	76	5	10.2478/s11756-020-00651-3	Landscape
1216	The white-backed woodpecker: umbrella species for forest conservation planning?	Roberge, J M; Mikusinski, G; Svensson, S	2008///	BIODIVERSITY AND CONSERVATION	17	10	10.1007/s10531-008-9394-4	Stand
1219	Ecological restoration in boreal forest modifies the structure of bird assemblages	Versluijs, M; Eggers, S; Hjalten, J; Lofroth, T; Roberge, J M	2017///	FOREST ECOLOGY AND MANAGEMENT	401		10.1016/j.foreco.2017.06.055	CR species
1220	The Conservation Potential of Brook-side Key Habitats in Managed Boreal Forests	Selonen, V A O; Mussaari, M; Toivanen, T; Kotiaho, J S	2011///	SILVA FENNICA	45	5	10.14214/sf.85	Landscape
1234	Presence and abundance of four epiphytic bryophytes in relation to density of aspen (Populus tremula) and other stand characteristics	Hazell, P; Kellner, O; Rydin, H; Gustafsson, L	1998///	FOREST ECOLOGY AND MANAGEMENT	107	1-3	10.1016/S0378-1127(97)00330-7	Landscape
1238	Biological traits explain bryophyte species distributions and responses to forest fragmentation and climatic variation	Lobel, S; Mair, L; Lonnell, N; Schroder, B; Snall, T	2018///	JOURNAL OF ECOLOGY	106	4	10.1111/1365-2745.12930	Diversity
1240	Long-term dynamics of vegetation and disturbance of a southern boreal spruce swamp forest	Segerstrom, U	1997///	JOURNAL OF VEGETATION SCIENCE	8	38th Symposium of IAVS on the Importance of Spatial and Temporal Perspectives for Understanding Vegetation Pattern and Process	10.2307/3237359	Fragmentation
1244	Wood-decaying fungi in old-growth boreal forest fragments: extinctions and colonizations over 20 years	Komonen, A; Puumala, I; Varkonyi, G; Penttila, R	2021///	SILVA FENNICA	55	1	10.14214/sf.10491	Stand
1251	Moose Alces alces habitat use at multiple temporal scales in a human-altered landscape	Bjorneraas, K; Solberg, E J; Herfindal, I; Van Moorter, B; Rolandsen, C M; Tremblay, J P; Skarpe, C; Saether, B E; Eriksen, R; Astrup, R	2011///	WILDLIFE BIOLOGY	17	1	10.2981/10-073	Stand
1260	The eastern boreal old-growth balsam fir forest: a distinct ecosystem	Desponts, M; Brunet, G; Belanger, L; Bouchard, M	2004///	CANADIAN JOURNAL OF BOTANY-REVUE CANADIENNE DE BOTANIQUE	82	6	10.1139/B04-063	Landscape
1262	Old rural parks support higher biodiversity than forest remnants	Lohmus, K; Liira, J	2013///	BASIC AND APPLIED ECOLOGY	14	2	10.1016/j.baae.2012.12.009	Landscape
1270	Immigration credit of temperate forest herbs in fragmented landscapes-Implications for restoration of habitat connectivity	Brunet, J; Hedwall, P O; Lindgren, J; Cousins, S A O	2021///	JOURNAL OF APPLIED ECOLOGY	58	10	10.1111/1365-2664.13975	Boreal forest
1274	Bryophyte Vegetation in Young Deciduous Forest Plantations	Tullus, T; Tullus, A; Roosaluste, E; Tullus, H	2012///	BALTIC FORESTRY	18	2		Landscape
1277	Aspen-inhabiting Aphyllophoroid fungi in a managed forest landscape in Estonia	Lohmus, A	2011///	SCANDINAVIAN JOURNAL OF FOREST RESEARCH	26	3	10.1080/02827581.2011.558850	Landscape
1278	Early post-fire bird community in European boreal forest: Comparing salvage-logged with non-intervention areas	Zmihorski, M; Hebda, G; Eggers, S; Mansson, J; Abrahamsson, T; Czeszczewik, D; Walankiewicz, W; Mikusinski, G	2019///	GLOBAL ECOLOGY AND CONSERVATION	18		10.1016/j.gecco.2019.e00636	Landscape
1281	Effects off stand structure and landscape characteristics an habitat use by birds and small mammals in managed boreal forest off eastern Canada	St-Laurent, M H; Ferron, J; Hins, C; Gagnon, R	2007///	CANADIAN JOURNAL OF FOREST RESEARCH	37	8	10.1139/X06-295	Fragmentation
1283	Tree and stand-scale factors affecting richness and composition of epiphytic bryophytes and lichens in deciduous woodland key habitats	Mezaka, A; Brumelis, G; Piterans, A	2012///	BIODIVERSITY AND CONSERVATION	21	12	10.1007/s10531-012-0361-8	Landscape
1291	Saproxylic beetle tolerance to habitat fragmentation induced by salvage logging in a boreal mixed-cover burn	Saint-Germain, M; Drapeau, P; Hibbert, A	2013///	INSECT CONSERVATION AND DIVERSITY	6	3	10.1111/j.1752-4598.2012.00216.x	Fragmentation
1299	Anthropogenic disturbance and diversity of species: polypores and polypore-associated beetles in forest, forest edge and clear-cut	Selonen, V A O; Ahlroth, P; Kotiaho, J S	2005///	SCANDINAVIAN JOURNAL OF FOREST RESEARCH	20		10.1080/14004080510041002	Landscape
1303	Legacies from natural forest dynamics: Different effects of forest management on wood-inhabiting fungi in pine and spruce forests	Stokland, J N; Larsson, K H	2011///	FOREST ECOLOGY AND MANAGEMENT	261	11	10.1016/j.foreco.2011.01.003	Landscape
1305	Restoration of polydominant spruce-broadleaved forests after long-term economic use in the "island" forest tracts of Moscow region, Russia	Korotkov, V N	2005///	Forest Landscape Restoration in Central and Northern Europe		Workshop on Forest Landscape Restoration in the Central and Northern European-Region		Landscape
1312	Assemblages of flower-visiting insects in clear-cuts are rich and dynamic	Milberg, P; Eriksson, V; Bergman, K O	2021///	EUROPEAN JOURNAL OF ENTOMOLOGY	118		10.14411/eje.2021.019	Landscape
1319	Burning of logged sites to protect beetles in managed boreal forests	Toivanen, T; Kotiaho, J S	2007///	CONSERVATION BIOLOGY	21	6	10.1111/j.1523-1739.2007.00808.x	Landscape
1321	Effects of stand-level disturbances on the spatial distribution of a lichen indicator	Kalwij, J M; Wagner, H H; Scheidegger, C	2005///	ECOLOGICAL APPLICATIONS	15	6	10.1890/04-1912	Boreal forest
1335	An indicator species highlights continuous deadwood supply is a key ecological attribute of boreal old-growth forests	Martin, M; Tremblay, J A; Ibarzabal, J; Morin, H	2021///	ECOSPHERE	12	5	10.1002/ecs2.3507	Landscape
1337	Bryophyte species composition at the stand scale (1 ha) - Differences between secondary stands half a century after clear-cutting and older semi-natural boreal forests	Dynesius, M; Olsson, J; Hjalten, J; Lofroth, T; Roberge, J M	2021///	FOREST ECOLOGY AND MANAGEMENT	482		10.1016/j.foreco.2020.118883	Landscape
1344	Reinforcement capacity of potential buffer zones: Forest structure and conservation values around forest reserves in southern Sweden	Thorell, M; Gotmark, F	2005///	FOREST ECOLOGY AND MANAGEMENT	212	1-3	10.1016/j.foreco.2005.03.028	Diversity
1347	Biological legacies buffer local species extinction after logging	Rudolphi, J; Jonsson, M T; Gustafsson, L	2014///	JOURNAL OF APPLIED ECOLOGY	51	1	10.1111/1365-2664.12187	Landscape
1349	Habitat preferences of red-listed fungi and bryophytes in woodland key habitats in southern Sweden - analyses of data from a national survey	Berg, A; Gardenfors, U; Hallingback, T; Noren, M	2002///	BIODIVERSITY AND CONSERVATION	11	8	10.1023/A:1016271823892	Landscape
1353	How generalist are these forest specialists? What Sweden's avian indicators indicate	Lindbladh, M; Hedwall, P O; Holmstrom, E; Petersson, L; Felton, A	2020///	ANIMAL CONSERVATION	23	6	10.1111/acv.12595	Landscape
1375	Macrolichen colonization on 120-140 year old Tsuga heterophylla in wet temperate rainforests of central-interior British Columbia: a comparison of lichen response to even-aged versus old-growth stand structures	Radies, D N; Coxson, D S	2004///	LICHENOLOGIST	36		10.1017/S0024282904014227	Landscape
1380	Habitat configuration, species traits and plant distributions	Dupre, C; Ehrlen, J	2002///	JOURNAL OF ECOLOGY	90	5	10.1046/j.1365-2745.2002.00717.x	CR species
1387	A remarkable remnant mesic deciduous forest stand: are composition and structure of old-growth retained?	Maycock, P F; Fahselt, D	2001///	COMMUNITY ECOLOGY	2	1	10.1556/ComEc.2.2001.1.13	Boreal forest
1389	The importance of small-scale heterogeneity in boreal forests: Variation in diversity in forest-floor invertebrates across the succession gradient	Niemela, J; Haila, Y; Punttila, P	1996///	ECOGRAPHY	19	Workshop on Quantitative Surveys in Biodiversity Evaluation - Theoretical and Methodological Issues	10.1111/j.1600-0587.1996.tb01264.x	Landscape
1390	Value of a broken umbrella: abandoned nest sites of the black stork (Ciconia nigra) host rich biodiversity	Lohmus, A; Runnel, K; Palo, A; Leis, M; Nellis, R; Rannap, R; Remm, L; Rosenvald, R; Lohmus, P	2021///	BIODIVERSITY AND CONSERVATION	30	12	10.1007/s10531-021-02268-7	Landscape
1391	Disentangling dispersal from phylogeny in the colonization capacity of forest understorey plants	Baeten, L; Davies, T J; Verheyen, K; Van Calster, H; Vellend, M	2015///	JOURNAL OF ECOLOGY	103	1	10.1111/1365-2745.12333	Diversity
1400	Contrasting effects of habitat discontinuity on three closely related fungivorous beetle species with diverging host-use patterns and dispersal ability	Kobayashi, T; Sota, T	2019///	ECOLOGY AND EVOLUTION	9	5	10.1002/ece3.4862	Boreal forest
1403	Bird communities in old lichen-black spruce stands in the clay belt: Problems and solutions regarding forest management	Drapeau, P; Leduc, A; Bergeron, Y; Gauthier, S; Savard, J P	2003///	FORESTRY CHRONICLE	79	3	10.5558/tfc79531-3	Availability - Language - French
1404	Multiple-scale factors affecting the development of biodiversity in UK plantations	Humphrey, J W; Peace, A J; Jukes, M R; Poulsom, E L	2004///	FOREST BIODIVERSITY: LESSONS FROM HISTORY FOR CONSERVATION	10	Symposium on History and Forest Biodiversity - Challenges for Conservation	10.1079/9780851998022.0143	CR species
1408	Geographical variation in macrohabitat use and preferences of the Lesser Spotted Eagle Aquila pomarina	Vali, U; Treinys, R; Lohmus, A	2004///	IBIS	146	4	10.1111/j.1474-919x.2004.00300.x	Stand
1414	Conservation of epiphytic lichens: Significance of remnant aspen (Populus tremula) trees in clear-cuts	Hedenas, H; Hedstrom, P	2007///	BIOLOGICAL CONSERVATION	135	3	10.1016/j.biocon.2006.10.011	Landscape
1437	Colonization-extinction dynamics of epixylic lichens along a decay gradient in a dynamic landscape	Caruso, A; Thor, G; Snall, T	2010///	OIKOS	119	12	10.1111/j.1600-0706.2010.18713.x	Landscape
1439	Structure of managed and old-growth fir stands in the Laurentian Mountains (Quebec) and diversity of nonvascular plants	Desponts, M; Desrochers, A; Belanger, L; Huot, J	2002///	CANADIAN JOURNAL OF FOREST RESEARCH-REVUE CANADIENNE DE RECHERCHE FORESTIERE	32	12	10.1139/X02-127	Landscape
1448	Habitat and climate influence beetle and spider communities in boreal forests	Bouchard, M; Hebert, C	2021///	ECOSCIENCE	28	2	10.1080/11956860.2021.1885802	Landscape
1486	Bark beetles (Coleoptera, Scolytidae) and associated beetle species in mature managed and old-growth boreal forests in southern Finland	Martikainen, P; Siitonen, J; Kaila, L; Punttila, P; Rauh, J	1999///	FOREST ECOLOGY AND MANAGEMENT	116	1-3	10.1016/S0378-1127(98)00462-9	Landscape
1508	Do conservation measures in forest work? A comparison of three area-based conservation tools for wood-living species in boreal forests	Sverdrup-Thygeson, A; Bendiksen, E; Birkemoe, T; Larsson, K H	2014///	FOREST ECOLOGY AND MANAGEMENT	330		10.1016/j.foreco.2014.06.036	Landscape
1509	Structural properties of mutualistic networks withstand habitat degradation while species functional roles might change	Nielsen, A; Totland, O	2014///	OIKOS	123	3	10.1111/j.1600-0706.2013.00644.x	Landscape
1511	High connectivity and minimal genetic structure among North American boreal owl (Aegolius funereus) populations, regardless of habitat matrix	Koopman, M E; Hayward, G D; McDonald, D B	2007///	AUK	124	2	10.1642/0004-8038(2007)124[690:HCAMGS]2.0.CO;2	Diversity
1514	Indicators of biodiversity, what do they indicate? - Lessons for conservation of cryptogams in oak-rich forest	Norden, B; Paltto, H; Gotmark, F; Wallin, K	2007///	BIOLOGICAL CONSERVATION	135	3	10.1016/j.biocon.2006.10.007	Landscape
1522	Regional patterns of habitat use by a threatened forest bird, the Bicknell's Thrush (Catharus bicknelli), in Quebec	Aubry, Y; Desrochers, A; Seutin, G	2016///	CANADIAN JOURNAL OF ZOOLOGY	94	4	10.1139/cjz-2015-0209	Boreal forest
1524	Nest reuse by Goshawks after timber harvesting: Importance of distance to logging, remaining mature forest area and tree species composition	Saga, O; Selas, V	2012///	FOREST ECOLOGY AND MANAGEMENT	270		10.1016/j.foreco.2012.01.015	Landscape
1531	The Persisting Influence of Edge on Vegetation in Hemiboreal Alnus Glutinosa (L.) Gaertn. Swamp Forest Set-Asides Adjacent to Recently Disturbed Stands	Liepa, L; Rendenieks, Z; Jansons, A; Straupe, I; Dubrovskis, E; Miezite, O	2020///	FORESTS	11	10	10.3390/f11101084	Landscape
1582	Dynamic anthropogenic edge effects on the distribution and diversity of fungi in fragmented old-growth forests	Ruete, A; Snall, T; Jonsson, M	2016///	ECOLOGICAL APPLICATIONS	26	5	10.1890/15-1271	Landscape
1593	Relative conservation value of Nova Scotia's forests: forested wetlands as avian diversity hotspots	Brazner, J; MacKinnon, F	2020///	CANADIAN JOURNAL OF FOREST RESEARCH	50	12	10.1139/cjfr-2020-0101	Landscape
1601	Epiphytic lichens and bryophytes on Populus tremuloides along a chronosequence in the southwestern boreal forest of Quebec, Canada	Boudreault, C; Gauthier, S; Bergeron, Y	2000///	BRYOLOGIST	103	4	10.1639/0007-2745(2000)103[0725:ELABOP]2.0.CO;2	Landscape
1620	Fungivorous beetles in basidiocarps of Fomes fomentarius respond differently to microhabitat variables	Rukke, B A	2002///	EUROPEAN JOURNAL OF ENTOMOLOGY	99	1	10.14411/eje.2002.010	Landscape
1645	Effects of selection cutting on the abundance and fertility of indicator lichens Lobaria pulmonaria and Lobaria quercizans	Edman, M; Eriksson, A M; Villard, M A	2008///	JOURNAL OF APPLIED ECOLOGY	45	1	10.1111/j.1365-2664.2007.01354.x	Landscape
1646	Influence of logging, fire, and forest type on biodiversity and productivity in southern boreal forests	Reich, P B; Bakken, P; Carlson, D; Frelich, L E; Friedman, S K; Grigal, D F	2001///	ECOLOGY	82	10	10.2307/2679957	Landscape
1673	Persistence of pyrophilous insects in fire-driven boreal forests: population dynamics in burned and unburned habitats	Saint-Germain, M; Drapeau, P; Buddle, C M	2008///	DIVERSITY AND DISTRIBUTIONS	14	4	10.1111/j.1472-4642.2007.00452.x	Primary data
1676	Retention forestry influences understory diversity and functional identity	Curzon, M T; Kern, C C; Baker, S C; Palik, B J; D'Amato, A W	2020///	ECOLOGICAL APPLICATIONS	30	5	10.1002/eap.2097	Landscape
1677	Plant colonization in heterogeneous landscapes: an 80-year perspective on restoration of broadleaved forest vegetation	Brunet, J	2007///	JOURNAL OF APPLIED ECOLOGY	44	3	10.1111/j.1365-2664.2007.01297.x	Boreal forest
1681	Nest-site reuse patterns for a cavity-nesting bird community in interior British Columbia	Aitken, K E H; Wiebe, K L; Martin, K	2002///	AUK	119	2	10.1642/0004-8038(2002)119[0391:NSRPFA]2.0.CO;2	Landscape
1686	Spatial variation of bird species in landscapes dominated by old-growth forests in northern boreal finland	Virkkala, R; Rajasarkka, A	2006///	BIODIVERSITY AND CONSERVATION	15	7	10.1007/s10531-004-6897-5	Fragmentation
1690	Habitat associations of Agathidium pulchellum, an endangered old-growth forest beetle species living on slime moulds	Laaksonen, M; Murdoch, K; Siitonen, J; Varkonyi, G	2010///	JOURNAL OF INSECT CONSERVATION	14	1	10.1007/s10841-009-9227-0	Landscape
1700	Woodpeckers as reliable indicators of bird richness, forest health and harvest	Drever, M C; Aitken, K E H; Norris, A R; Martin, K	2008///	BIOLOGICAL CONSERVATION	141	3	10.1016/j.biocon.2007.12.004	Landscape
1707	Polypore diversity in the herb-rich woodland key habitats of Koli National Park in eastern Finland	Sippola, A L; Monkkonen, M; Renvall, P	2005///	BIOLOGICAL CONSERVATION	126	2	10.1016/j.biocon.2005.06.002	Landscape
1714	ANT COMMUNITIES IN FRAGMENTS OF OLD-GROWTH TAIGA AND MANAGED SURROUNDINGS	PUNTTILA, P; HAILA, Y; NIEMELA, J; PAJUNEN, T	1994///	ANNALES ZOOLOGICI FENNICI	31	1		Landscape
1727	Temporal changes in habitat use by snowshoe hares and red squirrels during post-fire and post-logging forest succession	Allard-Duchene, A; Pothier, D; Dupuch, A; Fortin, D	2014///	FOREST ECOLOGY AND MANAGEMENT	313		10.1016/j.foreco.2013.10.046	Landscape
1730	Implications of reserve size and forest connectivity for the conservation of wood-inhabiting fungi in Europe	Abrego, N; Bassler, C; Christensen, M; Heilmann-Clausen, J	2015///	BIOLOGICAL CONSERVATION	191		10.1016/j.biocon.2015.07.005	Boreal forest
1735	Oaks retained in production spruce forests help maintain saproxylic beetle diversity in southern Scandinavian landscapes	Widerberg, M K; Ranius, T; Drobyshev, I; Lindbladh, M	2018///	FOREST ECOLOGY AND MANAGEMENT	417		10.1016/j.foreco.2018.02.048	Stand
1742	Pattern and process in forest bird communities on boreal landscapes originating from wildfire and timber harvest	Wyshynski, S A; Nudds, T D	2009///	FORESTRY CHRONICLE	85	2	10.5558/tfc85218-2	CR species
1745	Linking habitat heterogeneity to space use by large herbivores at multiple scales: From habitat mosaics to forest canopy openings	Masse, A; Cote, S D	2012///	FOREST ECOLOGY AND MANAGEMENT	285		10.1016/j.foreco.2012.07.039	Stand
1765	Daytime roosting and habitat preference of capercaillie Tetrao urogallus males in spring - the importance of forest structure in relation to anti-predator behaviour	Finne, M H; Wegge, P; Eliassen, S; Odden, M	2000///	WILDLIFE BIOLOGY	6	8th International Grouse Symposium	10.2981/wlb.2000.022	Diversity
1773	Recovery of late-seral vascular plants in a chronosequence of post-clearcut forest stands in coastal Nova Scotia, Canada	Moola, F M; Vasseur, L	2004///	PLANT ECOLOGY	172	2	10.1023/B:VEGE.0000026326.09137.06	Landscape
1774	Scale-dependent responses of predators and their prey to spruce plantations in subarctic birch forests in winter	Pedersen, A O; Ims, R A; Yoccoz, N G; Hausner, V H; Juell, K H	2010///	ECOSCIENCE	17	2	10.2980/17-2-3333	Stand
1821	Use of Residual Forest by Snowshoe Hare in a Clear-cut Boreal Landscape	St-Laurent, M H; Cusson, M; Ferron, J; Caron, A	2008///	NORTHEASTERN NATURALIST	15	4	10.1656/1092-6194-15.4.497	Landscape
1823	Epiphytic lichen colonization in regenerating black spruce forest stands of clearcut origin	Boudreault, C; Bergeron, Y; Coxson, D	2012///	FOREST ECOLOGY AND MANAGEMENT	276		10.1016/j.foreco.2012.03.016	Landscape
1841	Habitat-Specific Movement and Edge-Mediated Behavior of the Saproxylic Insect Odontotaenius disjunctus (Coleoptera: Passalidae)	Jackson, H B; Baum, K A; Robert, T; Cronin, J T	2009///	ENVIRONMENTAL ENTOMOLOGY	38	5	10.1603/022.038.0509	Boreal forest
1851	Are old boreal forests a safe bet for the conservation of the avifauna associated with decayed wood in eastern Canada?	Cadieux, P; Drapeau, P	2017///	FOREST ECOLOGY AND MANAGEMENT	385		10.1016/j.foreco.2016.11.024	Landscape
1857	A comparison of patch connectivity measures using data on invertebrates in hollow oaks	Ranius, T; Johansson, V; Fahrig, L	2010///	ECOGRAPHY	33	5	10.1111/j.1600-0587.2009.06363.x	Landscape
1865	Do trappers understand marten habitat?	Wiebe, P A; Fryxell, J M; Thompson, I D; Borger, L; Baker, J A	2013///	JOURNAL OF WILDLIFE MANAGEMENT	77	2	10.1002/jwmg.471	Landscape
1872	Wing loading and habitat selection in forest beetles: Are red-listed species poorer dispersers or more habitat-specific than common congenerics?	Gibb, H; Hjalten, J; Ball, J P; Pettersson, R B; Landin, J; Alvini, O; Danell, K	2006///	BIOLOGICAL CONSERVATION	132	2	10.1016/j.biocon.2006.04.017	Landscape
1880	Recovery of functional groups of fungi and wood-decaying species of conservation concern after variable intensity forest utilization	Tikkanen, O P; Predtechenskaya, O; Ruokolainen, A; Heikkila, R	2017///	EUROPEAN JOURNAL OF FOREST RESEARCH	136	5-6	10.1007/s10342-017-1073-0	Landscape
1883	Metapopulation processes in epiphytes inferred from patterns of regional distribution and local abundance in fragmented forest landscapes	Lobel, S; Snall, T; Rydin, H	2006///	JOURNAL OF ECOLOGY	94	4	10.1111/j.1365-2745.2006.01114.x	CR species
1889	Prescribed burning is an effective and quick method to conserve rare pyrophilous forest-dwelling flat bugs	Heikkala, O; Martikainen, P; Kouki, J	2017///	INSECT CONSERVATION AND DIVERSITY	10	1	10.1111/icad.12195	Landscape
1890	The effects of green tree retention and subsequent prescribed burning on ground beetles (Coleoptera : Carabidae) in boreal pine-dominated forests	Martikainen, P; Kouki, J; Heikkala, O	2006///	ECOGRAPHY	29	5	10.1111/j.2006.0906-7590.04562.x	Landscape
1894	Responses of eight boreal flat bug (Heteroptera: Aradidae) species to clear-cutting and forest fire	Johansson, T; Hjalten, J; Stenbacka, F; Dynesius, M	2010///	JOURNAL OF INSECT CONSERVATION	14	1	10.1007/s10841-009-9218-1	Landscape
1916	No increase in colonization rate of boreal bryophytes close to propagule sources	Hylander, K	2009///	ECOLOGY	90	1	10.1890/08-0042.1	Landscape
1920	Epiphytic macrolichen communities along regional gradients in northern Norway	Werth, S; Tommervik, H; Elvebakk, A	2005///	JOURNAL OF VEGETATION SCIENCE	16	2	10.1658/1100-9233(2005)016[0199:EMCARG]2.0.CO;2	CR species
1921	Influence of forest structure on habitat use by American marten in an industrial forest	Payer, D C; Harrison, D J	2003///	FOREST ECOLOGY AND MANAGEMENT	179	1-3	10.1016/S0378-1127(02)00517-0	Landscape
1931	Annual dynamics and resilience in post-fire boreal understory vascular plant communities	Day, N J; Corriere, S; Baltzer, J L	2017///	FOREST ECOLOGY AND MANAGEMENT	401		10.1016/j.foreco.2017.06.062	Fragmentation
1936	Influence of high-contrast and low-contrast forest edges on growth rates of Lobaria pulmonaria in the inland rainforest, British Columbia	Coxson, D S; Stevenson, S K	2007///	FOREST ECOLOGY AND MANAGEMENT	253	1-3	10.1016/j.foreco.2007.07.008	Landscape
1943	Distribution and reproductive success of the Pied Flycatcher Ficedula hypoleuca in relation to forest patch size and vegetation characteristics; the effect of scale	Huhta, E; Jokimaki, J; Rahko, P	1998///	IBIS	140	2	10.1111/j.1474-919X.1998.tb04382.x	CR species
1950	Using forest structure and composition to predict the occurrence of vertebrate species in Douglas-Fir forests of British Columbia	Psyllakis, J M; Gillingham, M P	2009///	BIOLOGICAL CONSERVATION	142	7	10.1016/j.biocon.2009.02.008	Landscape
1952	Effects of selective logging on terrestrial small mammals and arthropods	Simard, J R; Fryxell, J M	2003///	CANADIAN JOURNAL OF ZOOLOGY-REVUE CANADIENNE DE ZOOLOGIE	81	8	10.1139/Z03-129	Boreal forest
1966	The association of small mammals with coarse woody debris at log and stand scales	Bowman, J C; Sleep, D; Forbes, G J; Edwards, M	2000///	FOREST ECOLOGY AND MANAGEMENT	129	1-3	10.1016/S0378-1127(99)00152-8	Landscape
1980	Extinction risks in metapopulations of a beetle inhabiting hollow trees predicted from time series	Ranius, T	2007///	ECOGRAPHY	30	5	10.1111/j.2007.0906-7590.05134.x	Landscape
1985	Macrolichen diversity as an indicator of stand age and ecosystem resilience along a precipitation gradient in humid forests of inland British Columbia, Canada	Arsenault, A; Goward, T	2016///	ECOLOGICAL INDICATORS	69		10.1016/j.ecolind.2016.04.015	Boreal forest
1986	Bryophyte assemblage structure after partial harvesting in boreal mixedwood forest depends on residual canopy abundance and composition	Caners, R T; Macdonald, S E; Belland, R J	2013///	FOREST ECOLOGY AND MANAGEMENT	289		10.1016/j.foreco.2012.09.044	Landscape
1987	Mixing of tree species is especially beneficial for biodiversity in fragmented landscapes, without compromising forest functioning	Hertzog, L R; Vandegehuchte, M L; Dekeukeleire, D; Dekoninck, W; deSmedt, P; Lantman, I V; Proesmans, W; Baeten, L; Bonte, D; Martel, A; Verheyen, K; Lens, L	2021///	JOURNAL OF APPLIED ECOLOGY	58	12	10.1111/1365-2664.14013	Boreal forest
2039	Larch seed trees sustain arboreal lichens and encourage recolonization of regenerating stands	Bunnell, F L; Goward, T; Houde, I; Bjork, C	2007///	WESTERN JOURNAL OF APPLIED FORESTRY	22	2	10.1093/wjaf/22.2.94	Boreal forest
2187	Response to clear-cut logging by northern waterthrushes	Warkentin, I G; Fisher, A L; Flemming, S P; Roberts, S E	2003///	CANADIAN JOURNAL OF FOREST RESEARCH	33	5	10.1139/X03-002	Boreal forest
2416	Relationships between productivity, number of shoots and number of species in bryophytes and vascular plants	Bergamini, A; Pauli, D; Peintinger, M; Schmid, B	2001///	JOURNAL OF ECOLOGY	89	6	10.1111/j.1365-2745.2001.00613.x	Boreal forest
2444	Past and Present Distribution of New Brunswick Bur Oak Populations: A Case for Conservation	McPhee, D A; Loo, J A	2009///	NORTHEASTERN NATURALIST	16	1	10.1656/045.016.0107	Landscape
2529	Effects of habitat fragmentation on the three-way interaction among ants, aphids and larvae of the giant purple emperor, Sasakia charonda (Hewitson), a near-threatened butterfly	Kobayashi, T; Kitahara, M; Tanaka, E	2008///	ECOLOGICAL RESEARCH	23	2	10.1007/s11284-007-0400-1	Boreal forest
2621	Population response to landscape changes depends on specialization to different landscape elements	Andren, H; Delin, A; Seiler, A	1997///	OIKOS	80	1	10.2307/3546534	Primary data
2759	Effects of habitat fragmentation on pairing success of ovenbirds: importance of male age and floater behavior	Bayne, Erin M; Hobson, Keith A	2001///	The Auk	118	2	10.1093/auk/118.2.380	CR species
2787	Clonal growth and ramet performance in the woodland herb, Asarum canadense	Cain, M L; Damman, H	1997///	JOURNAL OF ECOLOGY	85	6	10.2307/2960609	Fragmentation
2879	Implications of forest management practices for sex-specific habitat use by Nycticeius humeralis	Kwon, Y; Doty, A C; Huffman, M L; Rolland, V; Istvanko, D R; Risch, T S	2019///	JOURNAL OF MAMMALOGY	100	4	10.1093/jmammal/gyz088	Boreal forest
2882	Short-term effects of timber harvest on abundance territory characteristics, and pairing success of Ovenbirds in riparian buffer strips	Lambert, J D; Hannon, S J	2000///	AUK	117	3	10.1093/auk/117.3.687	Landscape
2893	An experimental assessment of landscape connectivity	Pither, J; Taylor, P D	1998///	OIKOS	83	1	10.2307/3546558	Boreal forest
2937	Use of population viability analysis and reserve selection algorithms in regional conservation plans	Carroll, C; Noss, R E; Paquet, P C; Schumaker, N H	2003///	ECOLOGICAL APPLICATIONS	13	6	10.1890/02-5195	Primary data
2938	Artificial nest predation in bogs: Does peat harvest increase risk?	Haddad, S; Desrochers, A; Savard, J P L	2000///	ECOSCIENCE	7	1	10.1080/11956860.2000.11682568	Diversity
2950	Pairing automated mark-recapture and social network models to explore the effects of landscape configuration on hummingbird foraging patterns	Gannon, D G; Hadley, A S; Frey, S J K	2021///	BIOLOGY LETTERS	17	8	10.1098/rsbl.2021.0188	Boreal forest
3073	Quantifying the importance of multi-scale management and environmental variables on moorland bird abundance	Buchanan, G M; Pearce-Higgins, J W; Douglas, D J T; Grant, M C	2017///	IBIS	159	4	10.1111/ibi.12488	Boreal forest
3103	Habitat fragmentation and parasitism of a forest damselfly	Taylor, P D; Merriam, G	1996///	LANDSCAPE ECOLOGY	11	3	10.1007/BF02447516	Diversity
3120	Impacts of habitat fragmentation on pairing success of male Ovenbirds, Seiurus aurocapillus, in southern New Brunswick	Sabine, D L; Boer, A H; Ballard, W B	1996///	CANADIAN FIELD-NATURALIST	110	4		CR species
3130	Fruticose arboreal lichen biomass accumulation in an old-growth balsam fir forest	Arseneau, M J; Ouellet, J P; Sirois, L	1998///	CANADIAN JOURNAL OF BOTANY-REVUE CANADIENNE DE BOTANIQUE	76	10	10.1139/b98-144	Landscape
3142	Age ratios and return rates of adult male Ovenbirds in contiguous and fragmented forests	Burke, D; Nol, E	2001///	JOURNAL OF FIELD ORNITHOLOGY	72	3	10.1648/0273-8570-72.3.433	CR species
3157	The influence of residual tree patch isolation on habitat use by bats in central British Columbia	Swystun, M B; Psyllakis, J M; Brigham, R M	2001///	ACTA CHIROPTEROLOGICA	3	2		Landscape
3238	Determinants of home-range size of imperiled New England cottontails (Sylvilagus transitionalis) and introduced eastern cottontails (Sylvilagus floridanus)	Cheeseman, A E; Cohen, J B; Ryan, S J; Whipps, C M	2019///	CANADIAN JOURNAL OF ZOOLOGY	97	6	10.1139/cjz-2018-0277	Boreal forest
3517	Timber harvest jeopardize marten persistence in the heart of its range	Lavoie, M; Renard, A; Lariviere, S	2019///	FOREST ECOLOGY AND MANAGEMENT	442		10.1016/j.foreco.2019.03.060	Landscape
3619	Small habitat islands are inferior breeding habitats but are used by some great tits - competition or ignorance?	Loman, J	2003///	BIODIVERSITY AND CONSERVATION	12	7	10.1023/A:1023629810919	Boreal forest
3753	Testing the risk-disturbance hypothesis in a fragmented landscape: Nonlinear responses of House Sparrows to humans	Fernandez-Juricic, E; Sallent, A; Sanz, R; Rodriguez-Prieto, I	2003///	CONDOR	105	2	10.1650/0010-5422(2003)105[0316:TTRHIA]2.0.CO;2	Boreal forest
3772	Diversity of fungi in hair roots of Ericaceae varies along a vegetation gradient	Bougoure, D S; Parkin, P I; Cairney, J W G; Alexander, I J; Anderson, I C	2007///	MOLECULAR ECOLOGY	16	21	10.1111/j.1365-294X.2007.03540.x	Landscape
3776	The influence of forest fragmentation and landscape pattern on American martens	Hargis, C D; Bissonette, J A; Turner, D L	1999///	JOURNAL OF APPLIED ECOLOGY	36	1	10.1046/j.1365-2664.1999.00377.x	Boreal forest
3783	Survival of fledgling Hooded Warblers (Wilsonia citrina) in small and large forest fragments	Rush, S A; Stutchbury, B J M	2008///	AUK	125	1	10.1525/auk.2008.125.1.183	Boreal forest
3794	Post-catastrophe patterns of abundance and survival reveal no evidence of population recovery in a long-lived animal	Keevil, M G; Brooks, R J; Litzgus, J D	2018///	ECOSPHERE	9	9	10.1002/ecs2.2396	Boreal forest
3818	Estimating the probability of movement and partitioning seasonal survival in an amphibian metapopulation	Muths, E; Bailey, L L; Lambert, B A; Schneider, S C	2018///	ECOSPHERE	9	10	10.1002/ecs2.2480	Boreal forest
3848	Use of riparian buffer strips as movement corridors by forest birds	Machtans, C S; Villard, M A; Hannon, S J	1996///	CONSERVATION BIOLOGY	10	5	10.1046/j.1523-1739.1996.10051366.x	Landscape
4013	Vegetation structural and compositional heterogeneity as a key feature in Alpine black grouse microhabitat selection: conservation management implications	Patthey, P; Signorell, N; Rotelli, L; Arlettaz, R	2012///	EUROPEAN JOURNAL OF WILDLIFE RESEARCH	58	1	10.1007/s10344-011-0540-z	Boreal forest
4077	Do assembly rules for bird communities operate in small, fragmented woodlands in an agricultural landscape?	Pakeman, R J; Hinsley, S A; Bellamy, P E	2000///	COMMUNITY ECOLOGY	1	2	10.1556/ComEc.1.2000.2.7	Boreal forest
4125	Food hoarding behaviour of black-capped chickadees (Poecile atricapillus) in relation to forest edges	Brotons, L; Desrochers, A; Turcotte, Y	2001///	OIKOS	95	3	10.1034/j.1600-0706.2001.950316.x	Landscape
4140	Bird assemblage response to restoration of fire-suppressed longleaf pine sandhills	Steen, D A; Conner, L M; Smith, L L; Provencher, L; Hiers, J K; Pokswinski, S; Helms, B S; Guyer, C	2013///	ECOLOGICAL APPLICATIONS	23	1	10.1890/12-0197.1	Boreal forest
4159	The influence of clear-cut logging and residual leave material on small mammal populations in aspen-dominated boreal mixedwoods	Moses, R A; Boutin, S	2001///	CANADIAN JOURNAL OF FOREST RESEARCH	31	3	10.1139/cjfr-31-3-483	Landscape
4168	Suitability of a young deciduous-dominated forest for American marten and the effects of forest removal	Poole, K G; Porter, A D; de Vries, A; Maundrell, C; Grindal, S D; St Clair, C C	2004///	CANADIAN JOURNAL OF ZOOLOGY	82	3	10.1139/Z04-006	Landscape
4199	Spatial factors related to mortality and population decline of endangered mountain caribou	Apps, C D; McLellan, B N; Kinley, T A; Serrouya, R; Seip, D R; Wittmer, H U	2013///	JOURNAL OF WILDLIFE MANAGEMENT	77	7	10.1002/jwmg.601	Stand
4217	Effect of partial cutting on predation risk to artificial bird nests	Steventon, J D; Ott, P K; MacKenzie, K L	1999///	CANADIAN JOURNAL OF FOREST RESEARCH-REVUE CANADIENNE DE RECHERCHE FORESTIERE	29	12	10.1139/cjfr-29-12-1911	Diversity
4219	Changing importance of habitat structure across multiple spatial scales for three species of insects	Krawchuk, M A; Taylor, P D	2003///	OIKOS	103	1	10.1034/j.1600-0706.2003.12487.x	Boreal forest
4221	Habitat selection and breeding success in a forest-nesting Alcid, the marbled murrelet, in two landscapes with different degrees of forest fragmentation (vol 21, pg 107, 2007)	Zharikov, Y; Lank, D B; Huettmann, F; Bradley, R W; Parker, N; Yen, P P W; Mcfarlane-Tranquilla, L A; Cooke, F	2007///	LANDSCAPE ECOLOGY	22	5	10.1007/s10980-007-9084-8	Boreal forest
4234	Characterising the relationship between suitable habitat and gene flow for Myotis bechsteinii and Eptesicus serotinus in Britain	Wright, P G R; Bellamy, C; Hamilton, P B; Schofield, H; Finch, D; Mathews, F	2021///	LANDSCAPE ECOLOGY	36	12	10.1007/s10980-021-01317-4	Boreal forest
4272	Forest fragmentation and plant reproductive success: a case study in four perennial herbs	Kolb, A; Lindhorst, S	2006///	PLANT ECOLOGY	185	2	10.1007/s11258-005-9096-x	Boreal forest
4302	Nest predation and breeding activity of songbirds in riparian and nonriparian black spruce strips of central Quebec	Boulet, M; Darveau, M; Belanger, L	2003///	CANADIAN JOURNAL OF FOREST RESEARCH-REVUE CANADIENNE DE RECHERCHE FORESTIERE	33	5	10.1139/X03-029	Diversity
4314	Landscape-dependent response to predation risk by forest birds	Turcotte, Y; Desrochers, A	2003///	OIKOS	100	3	10.1034/j.1600-0706.2003.12234.x	CR species
4345	HABITAT FRAGMENTATION AND PATERNITY IN LEAST FLYCATCHERS	Kasumovic, M M; Ratcliffe, L M; Boag, P T	2009///	WILSON JOURNAL OF ORNITHOLOGY	121	2	10.1676/08-058.1	Diversity
4386	Contrasting effects of different landscape characteristics on population growth of a perennial forest herb	Valdes, A; Garcia, D; Garcia, M B; Ehrlen, J	2014///	ECOGRAPHY	37	3	10.1111/j.1600-0587.2013.00216.x	Boreal forest
4427	Habitat selection by bats in fragmented and unfragmented Aspen mixedwood stands of different ages	Crampton, L H; Barclay, R M R	1996///	BATS AND FORESTS SYMPOSIUM	23	Bats and Forests Symposium		Landscape
4448	Habitat and roe deer fawn vulnerability to red fox predation	Panzacchi, M; Linnell, J D C; Odden, M; Odden, J; Andersen, R	2009///	JOURNAL OF ANIMAL ECOLOGY	78	6	10.1111/j.1365-2656.2009.01584.x	Stand
4485	The usefulness of top predators as biodiversity surrogates indicated by the relationship between the reproductive outputs of raptors and other bird species	Senzaki, M; Yamaura, Y; Nakamura, F	2015///	BIOLOGICAL CONSERVATION	191		10.1016/j.biocon.2015.07.027	Boreal forest
4510	Effect of habitat fragmentation on distribution, density and breeding performance of the middle spotted woodpecker Dendrocopos medius (Alves, Picidae) in Nerussa-Desna Polesye	Kosenko, S M; Kaigorodova, E Y	2001///	ZOOLOGICHESKY ZHURNAL	80	1		Availability - online access
4568	Surrogate tree cavities: boxes with artificial substrate can serve as temporary habitat for Osmoderma barnabita (Motsch.) (Coleoptera, Cetoniinae)	Hilszczanski, J; Jaworski, T; Plewa, R; Jansson, N	2014///	JOURNAL OF INSECT CONSERVATION	18	5	10.1007/s10841-014-9692-y	Boreal forest
4576	Selection of roosting and foraging habitat by bats in different-aged aspen mixedwood stands	Crampton, L H; Barclay, R M R	1998///	CONSERVATION BIOLOGY	12	6	10.1046/j.1523-1739.1998.97209.x	Landscape
4651	Influence of linear versus network corridors on the movement and dispersal of the bush-cricket Metrioptera roeseli (Orthoptera: Tettigoniidae) in an experimental landscape	Eriksson, A; Low, M; Berggren, A	2013///	EUROPEAN JOURNAL OF ENTOMOLOGY	110	1	10.14411/eje.2013.010	Boreal forest
4664	Forest fragmentation and body condition in wintering black-capped chickadees	Turcotte, Y; Desrochers, A	2008///	CANADIAN JOURNAL OF ZOOLOGY	86	6	10.1139/Z08-030	Diversity
4744	Effect of fragmentation on predation pressure of insect herbivores in a north temperate deciduous forest ecosystem	Maguire, D Y; Nicole, T; Buddle, C M; Bennett, E M	2015///	ECOLOGICAL ENTOMOLOGY	40	2	10.1111/een.12166	Boreal forest
4759	Combining information from range use and habitat selection: sex-specific spatial responses to habitat fragmentation in tawny owls Strix aluco	Sunde, P; Redpath, S M	2006///	ECOGRAPHY	29	2	10.1111/j.2006.0906-7590.04397.x	Boreal forest
4772	Intraspecific variation in dynamics: small rodents between food and predation in changing landscapes	Hansson, L	1999///	OIKOS	86	1	10.2307/3546581	CR species
4778	Harvest retention patches are insufficient as stand analogues of fire residuals for litter-dwelling beetles in northern coniferous forests	Gandhi, K J K; Spence, J R; Langor, D W; Morgantini, L E; Cryer, K J	2004///	CANADIAN JOURNAL OF FOREST RESEARCH	34	6	10.1139/X04-018	Landscape
4779	Seasonal variation in habitat selection for a Neotropical migratory songbird using high-resolution GPS tracking	Stanley, C Q; Dudash, M R; Ryder, T B; Shriver, W G; Serno, K; Adalsteinsson, S; Marra, P P	2021///	ECOSPHERE	12	3	10.1002/ecs2.3421	Boreal forest
4817	Effects of experimental habitat fragmentation and connectivity on root vole demography	Ims, R A; Andreassen, H P	1999///	JOURNAL OF ANIMAL ECOLOGY	68	5	10.1046/j.1365-2656.1999.00336.x	Boreal forest
4827	Habitat-mediated predation risk and decision making of small birds at forest edges	Rodriguez, A; Andren, H; Jansson, G	2001///	OIKOS	95	3	10.1034/j.1600-0706.2001.950303.x	Diversity
4833	Movement of forest birds across river and clearcut edges of varying riparian buffer strip widths	Shirley, S M	2006///	FOREST ECOLOGY AND MANAGEMENT	223	1-3	10.1016/j.foreco.2005.10.071	Boreal forest
4839	Interspecific effects of forest fragmentation on bats	Segers, J L; Broders, H G	2014///	CANADIAN JOURNAL OF ZOOLOGY	92	8	10.1139/cjz-2014-0040	Stand
4863	Use of hedgerows by mammals in an intensive agricultural landscape	Pelletier-Guittier, C; Theau, J; Dupras, J	2020///	AGRICULTURE ECOSYSTEMS & ENVIRONMENT	302		10.1016/j.agee.2020.107079	Boreal forest
4921	The spatial component of variation in small-mammal abundance measured at three scales	Bowman, J; Forbes, G J; Dilworth, T G	2001///	CANADIAN JOURNAL OF ZOOLOGY-REVUE CANADIENNE DE ZOOLOGIE	79	1	10.1139/cjz-79-1-137	Stand
4936	Edge effects on liverworts and lichens in forest patches in a mosaic of boreal forest and wetland	Moen, J; Jonsson, B G	2003///	CONSERVATION BIOLOGY	17	2	10.1046/j.1523-1739.2003.00406.x	Fragmentation
4954	Ecological constraints to 'old-growth' lichen indicators: Niche specialism or dispersal limitation?	Williams, L; Ellis, C J	2018///	FUNGAL ECOLOGY	34		10.1016/j.funeco.2018.03.007	Landscape
4961	Refining the use of point counts at the scale of individual points in studies of bird-habitat relationships	Drapeau, P; Leduc, A; McNeil, R	1999///	JOURNAL OF AVIAN BIOLOGY	30	4	10.2307/3677009	Boreal forest
4963	Detection of forest grouse by mammalian predators: A possible explanation for high brood losses in fragmented landscapes	Storaas, T; Kastdalen, L; Wegge, P	1999///	WILDLIFE BIOLOGY	5	3	10.2981/wlb.1999.016	Diversity
4984	Marten habitat selection in a clearcut boreal landscape	Potvin, F; Belanger, L; Lowell, K	2000///	CONSERVATION BIOLOGY	14	3	10.1046/j.1523-1739.2000.99036.x	Stand
4996	Relative importance of host tree species and environmental gradients for epiphytic species composition, exemplified by pyrenomycetes s. lat. (Ascomycota) on Salix in central north Scandinavia	Mathiassen, G; Okland, R H	2007///	ECOGRAPHY	30	2	10.1111/j.2006.0906-7590.04665.x	Fragmentation
5009	Local patterns of distribution and resource utilization of four bat species (Myotis brandti, Eptesicus nilssoni, Plecotus auritus and Pipistrellus pipistrellus) in patchy and continuous environments	Ekman, M; DeJong, J	1996///	JOURNAL OF ZOOLOGY	238		10.1111/j.1469-7998.1996.tb05414.x	CR species
5012	EFFECTS OF FOREST MANAGEMENT ON POSTFLEDGING SURVIVAL OF ROSE-BREASTED GROSBEAKS (PHEUCTICUS LUDOVICIANUS)	Moore, L C; Stutchbury, B J M; Burke, D M; Elliott, K A	2010///	AUK	127	1	10.1525/auk.2009.09134	CR species
5044	Gap crossing decisions by forest songbirds during the post-fledging period	Desrochers, A; Hannon, S J	1997///	CONSERVATION BIOLOGY	11	5	10.1046/j.1523-1739.1997.96187.x	CR species
5056	Host plants as islands: Resource quality and spatial setting as determinants of insect distribution	Gripenberg, S; Roslin, T	2005///	ANNALES ZOOLOGICI FENNICI	42	Workshop on Spatial Ecology of Insect-Plant Interactions		Stand
5098	Small patches of broadleaf trees influence nest-site selection and reproductive performance of two tit species (Paridae) in a Japanese cedar plantation	Kondo, T; Mizutani, M; Hijii, N	2017///	JOURNAL OF FOREST RESEARCH	22	1	10.1080/13416979.2016.1258962	Landscape
5112	Landscape context and small-mammal abundance in a managed forest	Bowman, J; Forbes, G; Dilworth, T	2001///	FOREST ECOLOGY AND MANAGEMENT	140	2-3	10.1016/S0378-1127(00)00315-7	Stand
5116	Characteristics of foraging trees selected by pileated woodpeckers in New Brunswick	Flemming, S P; Holloway, G L; Watts, E J; Lawrance, P S	1999///	JOURNAL OF WILDLIFE MANAGEMENT	63	2	10.2307/3802631	Stand
5126	HABITAT FRAGMENTATION AND PAIRING SUCCESS IN THE OVENBIRD (SEIURUS-AUROCAPILLUS)	VILLARD, M A; MARTIN, P R; DRUMMOND, C G	1993///	AUK	110	4		Boreal forest
5141	Partial cutting of woodlots in an agriculture-dominated landscape: effects on forest bird communities	Holmes, S B; Burke, D M; Elliott, K A; Cadman, M D; Friesen, L	2004///	CANADIAN JOURNAL OF FOREST RESEARCH-REVUE CANADIENNE DE RECHERCHE FORESTIERE	34	12	10.1139/X04-130	CR species
5181	Do different logging strategies influence the abundance of epiphytic chlorolichens?	Hilmo, O; Hytteborn, H; Holien, H	2005///	LICHENOLOGIST	37		10.1017/S0024282905015057	CR species
5195	Nesting success of neotropical migrant songbirds in a highly fragmented landscape	Friesen, L; Cadman, M D; MacKay, R J	1999///	CONSERVATION BIOLOGY	13	2	10.1046/j.1523-1739.1999.013002338.x	Landscape
5326	The effects of partial cutting on the Rose-breasted Grosbeak: abundance, food availability, and nest survival	Smith, L A; Burke, D M; Nol, E; Elliott, K A	2006///	CANADIAN JOURNAL OF FOREST RESEARCH	36	5	10.1139/X06-002	Boreal forest
5386	Effects of industrial disturbance on abundance and activity of small mammals	Shonfield, J; Bayne, E M	2019///	CANADIAN JOURNAL OF ZOOLOGY	97	11	10.1139/cjz-2019-0098	Landscape
5399	Dispersing Siberian flying squirrels (Pteromys volans) locate preferred habitats in fragmented landscapes	Selonen, V; Hanski, I K	2012///	CANADIAN JOURNAL OF ZOOLOGY-REVUE CANADIENNE DE ZOOLOGIE	90	7	10.1139/Z2012-058	Stand
5435	Forest-associated bee species persist amid forest loss and regrowth in eastern North America	Smith, C; Harrison, T; Gardner, J; Winfree, R	2021///	BIOLOGICAL CONSERVATION	260		10.1016/j.biocon.2021.109202	Boreal forest
5440	Habitat use by bats in fragmented forests	Grindal, S D	1996///	BATS AND FORESTS SYMPOSIUM	23	Bats and Forests Symposium		Boreal forest
5469	Conservation planning with spatially explicit models: a case for horseshoe bats in complex mountain landscapes	Le Roux, M; Redon, M; Archaux, F; Long, J; Vincent, S; Luque, S	2017///	LANDSCAPE ECOLOGY	32	5	10.1007/s10980-017-0505-z	Boreal forest
5472	Resistance of forest songbirds to habitat perforation in a high-elevation conifer forest	Leupin, E E; Dickinson, T E; Martin, K	2004///	CANADIAN JOURNAL OF FOREST RESEARCH	34	9	10.1139/X04-057	Boreal forest
5490	The dispersal of the pygmy wood mouse (Sylvaemus uralensis Pallas, 1811) and the bank vole (Clethrionomys glareolus Schreber, 1780) in fragmented landscapes	Tolkachev, O V	2016///	CONTEMPORARY PROBLEMS OF ECOLOGY	9	1	10.1134/S1995425516010157	CR species
5515	Influence of food abundance, nest-site habitat, and forest fragmentation on breeding ovenbirds	Burke, D M; Nol, E	1998///	AUK	115	1	10.2307/4089115	Boreal forest
5653	Landscape determinants of genetic differentiation, inbreeding and genetic drift in the hazel dormouse (Muscardinus avellanarius)	Bani, L; Orioli, V; Pisa, G; Dondina, O; Fagiani, S; Fabbri, E; Randi, E; Mortelliti, A; Sozio, G	2018///	CONSERVATION GENETICS	19	2	10.1007/s10592-017-0999-6	Boreal forest
5668	Otter, Lutra lutra, occurrence in Europe and in France in relation to landscape characteristics	Roobitaille, J F; Laurence, S	2002///	ANIMAL CONSERVATION	5		10.1017/S1367943002004109	Primary data
5670	Relationship between land cover and insectivorous bat activity in an urban landscape	Dixon, M D	2012///	URBAN ECOSYSTEMS	15	3	10.1007/s11252-011-0219-y	Boreal forest
5680	The number of species and species structure of the ground beetle communities in fragmentary forest areas of the primor'e agrolandscape	Kholin, S K	1995///	RUSSIAN JOURNAL OF ECOLOGY	26	3		Availability - online access
5681	FOREST FRAGMENTATION AND AVIAN NEST PREDATION IN FORESTED LANDSCAPES	SMALL, M F; HUNTER, M L	1988///	OECOLOGIA	76	1	10.1007/BF00379601	Boreal forest
5773	Use of habitat features, edges and harvest treatments by spruce grouse in subalpine forest	Huggard, D J	2003///	FOREST ECOLOGY AND MANAGEMENT	175	1-3	10.1016/S0378-1127(02)00212-8	Boreal forest
5790	Bryophyte (moss and liverwort) conservation under remnant canopy in managed forests	Fenton, N J; Frego, K A	2005///	BIOLOGICAL CONSERVATION	122	3	10.1016/j.biocon.2004.09.003	Landscape
5796	Is metapopulation size important for the conservation of understory plants and epiphytic lichens?	Bouchard, M; Boudreault, C	2016///	BIOLOGICAL CONSERVATION	195		10.1016/j.biocon.2015.12.029	Fragmentation
5800	Nested patterns of species distribution and winter flock occurrence of insectivorous birds in a fragmented landscape	Fernandez-Juricic, E	2002///	ECOSCIENCE	9	4	10.1080/11956860.2002.11682733	Boreal forest
5802	Landscape context and fragmentation effects on forest birds in southern Ontario	Austen, M J W; Francis, C M; Burke, D M; Bradstreet, M S W	2001///	CONDOR	103	4	10.1650/0010-5422(2001)103[0701:LCAFEO]2.0.CO;2	Boreal forest
5805	Effects of Logging on Capercaillie (Tetrao urogallus) Leks III. Extinction and Recolonization of Lek Populations in Relation to Clearfelling and Fragmentation of Old Forest	Rolstad, J; Wegge, P	1989///	SCANDINAVIAN JOURNAL OF FOREST RESEARCH	4	1-4	10.1080/02827588909382552	Landscape
5816	Forestry practices and the risk of bird nest predation in a boreal coniferous forest	Darveau, M; Belanger, L; Huot, J; Melancon, E; DeBellefeuille, S	1997///	ECOLOGICAL APPLICATIONS	7	2	10.1890/1051-0761(1997)007[0572:fpatro]2.0.co;2	Diversity
5827	Detrimental effects of peat mining on amphibian abundance and species richness in bogs	Mazerolle, M J	2003///	BIOLOGICAL CONSERVATION	113	2	10.1016/S0006-3207(02)00360-9	Boreal forest
5834	Measuring functional connectivity using long-term monitoring data	Powney, G D; Roy, D B; Chapman, D; Brereton, T; Oliver, T H	2011///	METHODS IN ECOLOGY AND EVOLUTION	2	5	10.1111/j.2041-210X.2011.00098.x	Boreal forest
5837	Selection of Landscapes by Male Ruffed Grouse During Peak Abundance	Kouffeld, M J; Larson, M A; Gutierrez, R J	2013///	JOURNAL OF WILDLIFE MANAGEMENT	77	6	10.1002/jwmg.578	Stand
5846	Does fragmentation increase extinction thresholds? A European-wide test with seven forest birds	Rueda, M; Hawkins, B A; Morales-Castilla, I; Vidanes, R M; Ferrero, M; Rodriguez, M A	2013///	GLOBAL ECOLOGY AND BIOGEOGRAPHY	22	12	10.1111/geb.12079	Boreal forest
5851	Hazel grouse Bonasa bonasia population dynamics in a fragmented landscape: a metapopulation approach	Sahlsten, J; Wickstrom, F; Hoglund, J	2010///	WILDLIFE BIOLOGY	16	1	10.2981/07-086	Primary data
5858	Modeling and field-testing of Ovenbird (Seiurus aurocapillus) responses to boreal forest dissection by energy sector development at multiple spatial scales	Bayne, E M; Van Wilgenburg, S L; Boutin, S; Hobson, K A	2005///	LANDSCAPE ECOLOGY	20	2	10.1007/s10980-004-2265-9	CR species
5859	Habitat preferences and distribution characteristics are indicative of species long-term persistence in the Estonian flora	Sammul, M; Kull, T; Lanno, K; Otsus, M; Magi, M; Kana, S	2008///	BIODIVERSITY AND CONSERVATION	17	14	10.1007/s10531-008-9393-5	Diversity
5867	No evidence of short-term effects of clear-cutting on artificial nest predation in boreal mixedwood forests	Cotterill, S E; Hannon, S J	1999///	CANADIAN JOURNAL OF FOREST RESEARCH-REVUE CANADIENNE DE RECHERCHE FORESTIERE	29	12	10.1139/cjfr-29-12-1900	Diversity
5870	Do riparian buffer strips mitigate the impacts of clearcutting on small mammals?	Cockle, K L; Richardson, J S	2003///	BIOLOGICAL CONSERVATION	113	1	10.1016/S0006-3207(02)00357-9	CR species
5873	Depredation of artificial bird nests along roads, rivers, and lakes in a boreal Balsam Fir, Abies balsamea, forest	Boulet, M; Darveau, M	2000///	CANADIAN FIELD-NATURALIST	114	1		Diversity
5898	ECOLOGY OF ECTOMYCORRHIZAL-BASIDIOMYCETE COMMUNITIES ON A LOCAL VEGETATION GRADIENT	NANTEL, P; NEUMANN, P	1992///	ECOLOGY	73	1		Landscape
5918	Lifetime reproduction of a forest-dwelling owl increases with age and area of forests	Laaksonen, T; Hakkarainen, H; Korpimaki, E	2004///	PROCEEDINGS OF THE ROYAL SOCIETY B-BIOLOGICAL SCIENCES	271		10.1098/rsbl.2004.0221	Stand
5923	Songbird communities in a pyrogenic habitat mosaic	Stuart-Smith, K; Adams, I T; Larsen, K W	2002///	INTERNATIONAL JOURNAL OF WILDLAND FIRE	11	1	10.1071/WF01050	CR species
5934	RIPARIAN FOREST STRIPS AS HABITAT FOR BREEDING BIRDS IN BOREAL FOREST	DARVEAU, M; BEAUCHESNE, P; BELANGER, L; HUOT, J; LARUE, P	1995///	JOURNAL OF WILDLIFE MANAGEMENT	59	1	10.2307/3809117	CR species
5939	Distribution of herbaceous plants around nests of Formica aquilonia Yarr. in a fragmented forest area	Bugrova, N M; Karakulov, A V	2010///	RUSSIAN JOURNAL OF ECOLOGY	41	1	10.1134/S1067413610010066	Landscape
5980	Microfungus communities of white spruce and trembling aspen logs at different stages of decay in disturbed and undisturbed sites in the boreal mixedwood region of Alberta	Lumley, T C; Gignac, L D; Currah, R S	2001///	CANADIAN JOURNAL OF BOTANY-REVUE CANADIENNE DE BOTANIQUE	79	1	10.1139/b00-135	Landscape
6048	Stand-level response of breeding forest songbirds to multiple levels of partial-cut harvest in four boreal forest types	Harrison, R B; Schmiegelow, F K A; Naidoo, R	2005///	CANADIAN JOURNAL OF FOREST RESEARCH-REVUE CANADIENNE DE RECHERCHE FORESTIERE	35	7	10.1139/X05-076	Landscape
6067	Influence of forest management on pre- and post-fledging productivity of a Neotropical migratory songbird in a highly fragmented landscape	Eng, M L; Stutchbury, B J M; Burke, D M; Elliott, K A	2011///	CANADIAN JOURNAL OF FOREST RESEARCH-REVUE CANADIENNE DE RECHERCHE FORESTIERE	41	10	10.1139/X11-119	Landscape
6071	Edge effects on an epiphytic lichen in fragmented forests	Esseen, P A; Renhorn, K E	1998///	CONSERVATION BIOLOGY	12	6	10.1046/j.1523-1739.1998.97346.x	Landscape
6077	Breeding occupancy and success of two hole-nesting passerines: the impact of fragmentation caused by forestry	Huhta, E; Jokimaki, J	2001///	ECOGRAPHY	24	4	10.1034/j.1600-0587.2001.d01-199.x	Landscape
6090	Do Breeding Bird Communities or Conservation Value Differ Among Forested Wetland Types or Ecoregions in Nova Scotia?	Brazner, J; Achenbach, L	2020///	WETLANDS	40	4	10.1007/s13157-019-01222-2	Landscape
6111	Multiscale landscape genetics of American marten at their southern range periphery	Aylward, C M; Murdoch, J D; Kilpatrick, C W	2020///	HEREDITY	124	4	10.1038/s41437-020-0295-y	Diversity
6132	Influence of residual tree density on predation of artificial and natural songbird nests	Stuart-Smith, A K; Hayes, J P	2003///	FOREST ECOLOGY AND MANAGEMENT	183	1-3	10.1016/S0378-1127(03)00104-X	Diversity
6158	Utility of dynamic-landscape metapopulation models for sustainable forest management	Wintle, B A; Bekessy, S A; Venier, L A; Pearce, J L; Chisholm, R A	2005///	CONSERVATION BIOLOGY	19	6	10.1111/j.1523-1739.2005.00276.x	Primary data
6181	Thresholds in songbird occurrence in relation to landscape structure	Betts, M G; Forbes, G J; Diamond, A W	2007///	CONSERVATION BIOLOGY	21	4	10.1111/j.1523-1739.2007.00723.x	CR species
6185	A comparison of Eurasian red squirrel distribution in different fragmented landscapes	Rodriguez, A; Andren, H	1999///	JOURNAL OF APPLIED ECOLOGY	36	5	10.1046/j.1365-2664.1999.00426.x	Boreal forest
6190	DYNAMICS IN SUBDIVIDED POPULATIONS OF NEOTROPICAL MIGRATORY BIRDS IN A FRAGMENTED TEMPERATE FOREST	VILLARD, M A; MERRIAM, G; MAURER, B A	1995///	ECOLOGY	76	1	10.2307/1940629	Boreal forest
6198	The effect of forest patch size on the breeding biology of the great spotted woodpecker Dendrocopos major	Mazgajski, T D; Rejt, L	2006///	ANNALES ZOOLOGICI FENNICI	43	6th International Woodpecker Symposium		Boreal forest
6223	Composition of an avian guild in spatially structured habitats supports a competition-colonization trade-off	Rodriguez, A; Jansson, G; Andren, H	2007///	PROCEEDINGS OF THE ROYAL SOCIETY B-BIOLOGICAL SCIENCES	274	1616	10.1098/rspb.2007.0104	CR species
6235	Strong influence of landscape structure on hair lichens in boreal forest canopies	Esseen, P A	2019///	CANADIAN JOURNAL OF FOREST RESEARCH	49	8	10.1139/cjfr-2019-0100	Fragmentation
6271	Effects of residential development on forest dwelling neotropical migrant songbirds	Friesen, L E; Eagles, P F J; MacKay, R J	1995///	CONSERVATION BIOLOGY	9	6	10.1046/j.1523-1739.1995.09061408.x	Boreal forest
6289	Understanding landscape patterns of temporal variability in avian populations to improve environmental impact assessments	Milne, R; Bennett, L	2013///	ECOLOGICAL INFORMATICS	14		10.1016/j.ecoinf.2012.11.006	Boreal forest
6330	Spatial-typological structure of bird communities in coniferous and deciduous forests of the Northern Volga region	Noskova, O S	2012///	CONTEMPORARY PROBLEMS OF ECOLOGY	5	1	10.1134/S1995425512010109	Landscape
6363	Patterns of distribution, relative abundance, and microhabitat use of anurans in a boreal landscape influenced by fire and timber harvest	Constible, J M; Gregory, P T; Anholt, B R	2001///	ECOSCIENCE	8	4	10.1080/11956860.2001.11682676	CR species
6396	Habitat selection by Cantabrian capercaillie Tetrao urogallus cantabricus at the edge of the species' distribution	Quevedo, M; Banuelos, M J; Saez, O; Obeso, J R	2006///	WILDLIFE BIOLOGY	12	3	10.2981/0909-6396(2006)12[267:HSBCCT]2.0.CO;2	Boreal forest
6403	Nest-site selection of rose-breasted Grosbeaks in southern Ontario	Smith, L A; Nol, E; Burke, D M; Elliott, K A	2007///	WILSON JOURNAL OF ORNITHOLOGY	119	2	10.1676/05-063.1	Boreal forest
6404	Are epiphytic lichens in young forests limited by local dispersal?	Dettki, H; Klintberg, P; Esseen, P A	2000///	ECOSCIENCE	7	3	10.1080/11956860.2000.11682601	CR species
6422	Carabidae assemblages in pine forests with different recreation regimes within and outside a megalopolis	Belskaya, E; Zolotarev, M; Zinovyev, E	2020///	URBAN ECOSYSTEMS	23	1	10.1007/s11252-019-00904-3	CR species
6425	Relative use of contiguous and fragmented boreal forest by red squirrels (Tamiasciurus hudsonicus)	Bayne, E; Hobson, K	2000///	CANADIAN JOURNAL OF ZOOLOGY-REVUE CANADIENNE DE ZOOLOGIE	78	3	10.1139/cjz-78-3-359	CR species
6448	Short-term response of wildlife to clear-cutting in Quebec boreal forest: multiscale effects and management implications	Potvin, F; Courtois, R; Belanger, L	1999///	CANADIAN JOURNAL OF FOREST RESEARCH	29	3rd International Conference on Forest Vegetation Management	10.1139/cjfr-29-7-1120	CR species
6509	Response of breeding songbirds to vegetation management in conifer plantations established in boreal mixedwoods	Zimmerman, G; Bell, F W; Woodcock, J; Palmer, A; Paloniemi, J	2011///	FORESTRY CHRONICLE	87	2	10.5558/tfc2011-009	Landscape
6532	Seeking Parsimony in Landscape Metrics	Cunningham, M A; Johnson, D H	2011///	JOURNAL OF WILDLIFE MANAGEMENT	75	3	10.1002/jwmg.85	Boreal forest
6753	Spatial variation in breeding phenology at small spatial scales: A stochastic effect of population size	Takahashi, K; Sato, T	2020///	POPULATION ECOLOGY	62	3	10.1002/1438-390X.12049	Boreal forest
6755	Population changes in boreal forest birds in Saskatchewan and Manitoba	Kirk, D A; Diamond, A W; Smith, A R; Holland, G E; Chytyk, P	1997///	WILSON BULLETIN	109	1		CR species
6763	INVERTEBRATE COMMUNITIES IN BOREAL FOREST CANOPIES AS INFLUENCED BY FORESTRY AND LICHENS WITH IMPLICATIONS FOR PASSERINE BIRDS	PETTERSSON, R B; BALL, J P; RENHORN, K E; ESSEEN, P A; SJOBERG, K	1995///	BIOLOGICAL CONSERVATION	74	1	10.1016/0006-3207(95)00015-V	Landscape
6769	Amphibian distributions in a landscape of forests and agriculture: An examination of landscape composition and configuration	Guerry, A D; Hunter, M L	2002///	CONSERVATION BIOLOGY	16	3	10.1046/j.1523-1739.2002.00557.x	CR species
6773	Species richness patterns of amphibians in southwestern Ontario ponds	Hecnar, S J; M'Closkey, R T	1998///	JOURNAL OF BIOGEOGRAPHY	25	4	10.1046/j.1365-2699.1998.2540763.x	Boreal forest
6775	Residuals cannot distinguish between ecological effects of habitat amount and fragmentation: implications for the debate	Koper, N; Schmiegelow, F K A; Merrill, E H	2007///	LANDSCAPE ECOLOGY	22	6	10.1007/s10980-007-9083-9	Boreal forest
6782	Life-history traits and landscape characteristics predict macro-moth responses to forest fragmentation	Slade, E M; Merckx, T; Riutta, T; Bebber, D P; Redhead, D; Riordan, P; Macdonald, D W	2013///	ECOLOGY	94	7	10.1890/12-1366.1	Boreal forest
6804	CARABID BEETLES IN FRAGMENTS OF CONIFEROUS FOREST	HALME, E; NIEMELA, J	1993///	ANNALES ZOOLOGICI FENNICI	30	1		CR species
6811	Local ecological knowledge reveals combined landscape effects of light pollution, habitat loss, and fragmentation on insect populations	Camacho, L F; Barragan, G; Espinosa, S	2021///	BIOLOGICAL CONSERVATION	262		10.1016/j.biocon.2021.109311	Boreal forest
6824	Paradigm Shifts in Habitat Ecology of Threatened Newfoundland Martens	Hearn, B J; Harrison, D J; Fuller, A K; Lundrigan, C G; Curran, W J	2010///	JOURNAL OF WILDLIFE MANAGEMENT	74	4	10.2193/2009-138	Stand
6835	QUALITATIVE AND QUANTITATIVE SPATIAL VARIATION IN SOIL WIRE-WORM ASSEMBLAGES IN RELATION TO CLIMATIC AND HABITAT FACTORS	PENEV, L D	1992///	OIKOS	63	2	10.2307/3545377	Landscape
6842	Boreal carabid-beetle (Coleoptera, Carabidae) assemblages in thinned uneven-aged and clear-cut spruce stands	Koivula, M	2002///	ANNALES ZOOLOGICI FENNICI	39	2		CR species
6843	The efficacy of protected areas and private land for plant conservation in a fragmented landscape	McCune, J L; Van Natto, A; MacDougall, A S	2017///	LANDSCAPE ECOLOGY	32	4	10.1007/s10980-017-0491-1	Boreal forest
6868	Does urbanization decrease diversity in ground beetle (Carabidae) assemblages?	Magura, T; Lovei, G L; Tothmeresz, B	2010///	GLOBAL ECOLOGY AND BIOGEOGRAPHY	19	1	10.1111/j.1466-8238.2009.00499.x	CR species
6895	Local epiphyte establishment and future metapopulation dynamics in landscapes with different spatiotemporal properties	Belinchon, R; Harrison, P J; Mair, L; Varkonyi, G; Snall, T	2017///	ECOLOGY	98	3	10.1002/ecy.1686	Primary data
6921	Habitat associations of black-backed and three-toed woodpeckers in the boreal forest of Alberta	Hoyt, J S; Hannon, S J	2002///	CANADIAN JOURNAL OF FOREST RESEARCH-REVUE CANADIENNE DE RECHERCHE FORESTIERE	32	10	10.1139/X02-109	Landscape
6924	Effects of habitat loss, habitat configuration and matrix composition on declining wetland species	Quesnelle, P E; Fahrig, L; Lindsay, K E	2013///	BIOLOGICAL CONSERVATION	160		10.1016/j.biocon.2013.01.020	Boreal forest
6927	Consequences of forest fragmentation on territory quality of male Ovenbirds breeding in western boreal forests	Mazerolle, D F; Hobson, K A	2002///	CANADIAN JOURNAL OF ZOOLOGY	80	11	10.1139/Z02-172	CR species
6928	Effect of forest structure and connectivity on bird distribution in a riparian landscape	Kondo, T; Nakagoshi, N	2002///	PHYTOCOENOLOGIA	32	44th Symposium of the International-Association-of-Vegetation-Science	10.1127/0340-269X/2002/0032-0665	Availability - online access
6950	Intra-specific effects of forest loss on the distribution of the forest-dependent northern long-eared bat (Myotis septentrionalis)	Henderson, L E; Farrow, L J; Broders, H G	2008///	BIOLOGICAL CONSERVATION	141	7	10.1016/j.biocon.2008.04.028	CR species
6957	Landscape complementation is a driver of bumble bee (Bombus sp.) abundance in the Canadian Rocky Mountains	Clake, D J; Rogers, S M; Galpern, P		LANDSCAPE ECOLOGY			10.1007/s10980-021-01389-2	Fragmentation
6964	A model for non-equilibrium metapopulation dynamics utilizing data on species occupancy, patch ages and landscape history	Ruete, A; Fritz, O; Snall, T	2014///	JOURNAL OF ECOLOGY	102	3	10.1111/1365-2745.12229	Primary data
6974	Forest edges have high conservation value for bird communities in mosaic landscapes	Terraube, J; Archaux, F; Deconchat, M; van Halder, I; Jactel, H; Barbaro, L	2016///	ECOLOGY AND EVOLUTION	6	15	10.1002/ece3.2273	Boreal forest
6990	The effects of urbanization on ant assemblages (Hymenoptera : Formicidae) associated with the Molson Nature Reserve, Quebec	Lessard, J P; Buddle, C M	2005///	CANADIAN ENTOMOLOGIST	137	2	10.4039/N04-055	Boreal forest
7037	Bird communities associated with live residual tree patches within cut blocks and burned habitat in mixedwood boreal forests	Schieck, J; Hobson, K A	2000///	CANADIAN JOURNAL OF FOREST RESEARCH	30	8	10.1139/cjfr-30-8-1281	Landscape
7058	Edge effects created by wildfire and clear-cutting on boreal forest ground-dwelling spiders	Larrivee, M; Drapeau, P; Fahrig, L	2008///	FOREST ECOLOGY AND MANAGEMENT	255	5-6	10.1016/j.foreco.2007.10.062	Landscape
7064	The effects of partial harvest on the understory vegetation of southern Ontario woodlands	Burke, D A; Elliott, K A; Holmes, S B; Bradley, D	2008///	FOREST ECOLOGY AND MANAGEMENT	255	7	10.1016/j.foreco.2007.12.032	Boreal forest
7067	Avian nest success, mammalian nest predator abundance, and invertebrate prey availability in a fragmented landscape	Richmond, S; Nol, E; Burke, D	2011///	CANADIAN JOURNAL OF ZOOLOGY	89	6	10.1139/Z11-017	Boreal forest
7086	Patterns of arthropod abundance, vegetation, and microclimate at boreal forest edge and interior in two landscapes: Implications for forest birds	Van Wilgenburg, S L; Mazerolle, D F; Hobson, K A	2001///	ECOSCIENCE	8	4	10.1080/11956860.2001.11682675	CR species
7101	Tree species identity outweighs the effects of tree species diversity and forest fragmentation on understorey diversity and composition	De Groote, S R E; Lantman, I M V; Sercu, B K; Dekeukeleire, D; Boonyarittichaikij, R; Smith, H K; De Beelde, R; Ceunen, K; Vantieghem, P; Matheve, H; De Neve, L; Vanhellemont, M; Baeten, L; de la Pena, E; Bonte, D; Martel, A; Verheyen, K; Lens, L	2017///	PLANT ECOLOGY AND EVOLUTION	150	3	10.5091/plecevo.2017.1331	Boreal forest
7112	Landscape effects on temporal and spatial properties of vole population fluctuations	Huitu, O; Norrdahl, K; Korpimaki, E	2003///	OECOLOGIA	135	2	10.1007/s00442-002-1171-6	CR species
7115	The effect of forest management operations on population performance of Vaccinium myrtillus on a landscape-scale	Nielsen, A; Totland, O; Ohlson, M	2007///	BASIC AND APPLIED ECOLOGY	8	3	10.1016/j.baae.2006.05.009	Landscape
7133	Impacts of housing developments on wood thrush nesting success in hardwood forest fragments	Phillips, J; Nol, E; Burke, D; Dunford, W	2005///	CONDOR	107	1	10.1650/7560	Boreal forest
7142	Edge effects and the responses of aerial insect assemblages to structural-retention harvesting in Canadian boreal peatland forests	Deans, A M; Malcolm, J R; Smith, S M; Bellocq, M I	2005///	FOREST ECOLOGY AND MANAGEMENT	204	2-3	10.1016/j.foreco.2004.09.015	CR species
7154	The effect of landscape composition on colonization success, growth rate and dispersal in introduced bush-crickets Metrioptera roeseli	Berggren, A; Carlson, A; Kindvall, O	2001///	JOURNAL OF ANIMAL ECOLOGY	70	4	10.1046/j.1365-2656.2001.00525.x	CR species
7162	Young flying squirrels (Pteromys volans) dispersing in fragmented forests	Selonen, V; Hanski, I K	2004///	BEHAVIORAL ECOLOGY	15	4	10.1093/beheco/arh049	Stand
7184	Bird composition of oak ecosystem fragments in an urbanized setting: The influence of adjacent coniferous forest fragments	Feldman, R E; Krannitz, P G	2004///	ECOSCIENCE	11	3	10.1080/11956860.2004.11682841	Boreal forest
7207	Impact of land composition and configuration on the functional trait assembly of forest communities in southern Ontario	Miedema, L J; Capmourteres, V; Anand, M	2019///	ECOSPHERE	10	3	10.1002/ecs2.2633	Boreal forest
7208	Environmental factors at different spatial scales governing soil fauna community patterns in fragmented forests	da Silva, P M; Berg, M P; Serrano, A R M; Dubs, F; Sousa, J P	2012///	LANDSCAPE ECOLOGY	27	9	10.1007/s10980-012-9788-2	CR species
7226	Spatial occurrence and colonisations in patch-tracking metapopulations: local conditions versus dispersal	Snall, T; Ribeiro, P J; Rydin, H	2003///	OIKOS	103	3	10.1034/j.1600-0706.2003.12551.x	CR species
7242	Influence of old coniferous habitat on nestling growth of Black-backed Woodpeckers Picoides arcticus	Tremblay, J A; Ibarzabal, J; Savard, J P L; Wilson, S	2014///	ACTA ORNITHOLOGICA	49	2	10.3161/173484714X687172	Diversity
7247	Understorey indicators of disturbance for riparian forests along an urban-rural gradient in Manitoba	Moffatt, S F; McLachlan, S M	2004///	ECOLOGICAL INDICATORS	4	1	10.1016/j.ecolind.2003.08.002	CR species
7253	Scale-dependent habitat selection by American Redstarts in aspen-dominated forest fragments	Sodhi, N S; Paszkowski, C A; Keehn, S	1999///	WILSON BULLETIN	111	1		CR species
7269	The effects of habitat fragmentation on amphibian species richness of Prince Edward Island	Silva, M; Hartling, L A; Field, S A; Teather, K	2003///	CANADIAN JOURNAL OF ZOOLOGY	81	4	10.1139/Z03-038	CR species
7273	Impacts of land use on riparian forest along an urban-rural gradient in southern Manitoba	Moffatt, S F; McLachlan, S M; Kenkel, N C	2004///	PLANT ECOLOGY	174	1	10.1023/B:VEGE.0000046055.27285.fd	CR species
7276	Impacts of experimental habitat fragmentation on ground beetles (Coleoptera, Carabidae) in a boreal spruce forest	Abildsnes, J; Tommeras, B A	2000///	ANNALES ZOOLOGICI FENNICI	37	3		Landscape
7281	Effects of variations in micro-mammal abundance on artificial nest predation in conifer plantations and adjoining deciduous forests	Carignan, V; Villard, M A	2002///	FOREST ECOLOGY AND MANAGEMENT	157	1-3	10.1016/S0378-1127(00)00650-2	Diversity
7311	Highways and forest fragmentation - effects on carabid beetles (Coleoptera, Carabidae)	Koivula, M J; Vermeulen, H J W	2005///	LANDSCAPE ECOLOGY	20	8	10.1007/s10980-005-7301-x	CR species
7322	Narrowness of habitat selection in woodland and grassland birds	Cunningham, M A; Johnson, D H	2019///	AVIAN CONSERVATION AND ECOLOGY	14	1	10.5751/ACE-01372-140114	Boreal forest
7333	Habitat and food supply across multiple spatial scales influence the distribution and abundance of a nocturnal aerial insectivore	English, P A; Nocera, J J; Pond, B A; Green, D J	2017///	LANDSCAPE ECOLOGY	32	2	10.1007/s10980-016-0454-y	Boreal forest
7337	Fragmented woodlands in agricultural landscapes: The influence of woodland character and landscape context on bats and their insect prey	Fuentes-Montemayor, E; Goulson, D; Cavin, L; Wallace, J M; Park, K J	2013///	AGRICULTURE ECOSYSTEMS & ENVIRONMENT	172		10.1016/j.agee.2013.03.019	CR species
7344	Time-lagged responses of indicator taxa to temporal landscape changes in agricultural landscapes	Yamanaka, S; Akasaka, T; Yamaura, Y; Kaneko, M; Nakamura, F	2015///	ECOLOGICAL INDICATORS	48		10.1016/j.ecolind.2014.08.024	CR species
7360	Landscape and area effects on beetle assemblages in Ontario	Burke, D; Goulet, H	1998///	ECOGRAPHY	21	5	10.1111/j.1600-0587.1998.tb00438.x	Boreal forest
7370	Bryophyte community response to silvicultural opening size in a managed northern hardwood forest	Shields, J A; Webster, C R; Glime, J A	2007///	FOREST ECOLOGY AND MANAGEMENT	252	1-3	10.1016/j.foreco.2007.06.048	Boreal forest
7375	Three decades of vegetation changes in peatlands isolated in an agricultural landscape	Pasquet, S; Pellerin, S; Poulin, M	2015///	APPLIED VEGETATION SCIENCE	18	2	10.1111/avsc.12142	Boreal forest
7414	Assessing the lifeboat effect of retention forestry using flying beetle assemblages	Chiasson, B; Moreau, G	2021///	FOREST ECOLOGY AND MANAGEMENT	483		10.1016/j.foreco.2020.118784	CR species
7428	Thresholds in forest bird response to habitat alteration as quantitative targets for conservation	Guenette, J S; Villard, M A	2005///	CONSERVATION BIOLOGY	19	4	10.1111/j.1523-1739.2005.00085.x	Landscape
7429	Shelterwood and multicohort management have similar initial effects on ground beetle assemblages in boreal forests	Graham-Sauve, L; Work, T T; Kneeshaw, D; Messier, C	2013///	FOREST ECOLOGY AND MANAGEMENT	306		10.1016/j.foreco.2013.06.019	Landscape
7431	Space use of the Siberian flying squirrel Pteromys volans in fragmented forest landscapes	Selonen, V; Hanski, I K; Stevens, P C	2001///	ECOGRAPHY	24	5	10.1034/j.1600-0587.2001.d01-214.x	Stand
7439	Adjacency arrangement effects on plant diversity and composition in woodland patches	Hersperger, A M; Forman, R T T	2003///	OIKOS	101	2	10.1034/j.1600-0706.2003.12074.x	CR species
7445	Evaluating the consequences of habitat fragmentation: a case study in the common forest herb Trillium camschatcense	Tomimatsu, H; Ohara, M	2006///	POPULATION ECOLOGY	48	22nd Symposium of the Society-of-Population-Ecology	10.1007/s10144-006-0269-9	Primary data
7449	Nest predation in and adjacent to cutblocks with variable tree retention	Tittler, R; Hannon, S J	2000///	FOREST ECOLOGY AND MANAGEMENT	136	1-3	10.1016/S0378-1127(99)00289-3	Diversity
7451	Effect of land-use heterogeneity on carabid communities at the landscape scale	Vanbergen, A J; Woodcock, B A; Watt, A D; Niemela, J	2005///	ECOGRAPHY	28	1	10.1111/j.0906-7590.2005.03991.x	Stand
7456	Variation in the extra-pair mating systems of Acadian Flycatchers and Wood Thrushes in forest fragments in southern Ontario	Evans, M L; Woolfenden, B E; Friesen, L; Stutchbury, B J M	2009///	JOURNAL OF FIELD ORNITHOLOGY	80	2	10.1111/j.1557-9263.2009.00216.x	Boreal forest
7458	Nesting success and nest-site selection by a neotropical migrant in a fragmented landscape	Bisson, I A; Stutchbury, B J M	2000///	CANADIAN JOURNAL OF ZOOLOGY-REVUE CANADIENNE DE ZOOLOGIE	78	5	10.1139/cjz-78-5-858	Boreal forest
7461	Effects of converting natural forests to coniferous plantations on fruit and seed production and mating patterns in wild cherry trees	Nagamitsu, T; Shuri, K; Taki, H; Kikuchi, S; Masaki, T	2016///	ECOLOGICAL RESEARCH	31	2	10.1007/s11284-015-1331-x	Boreal forest
7479	Species richness and food web structure of soil decomposer community as affected by the size of habitat fragment and habitat corridors	Rantalainen, M L; Fritze, H; Haimi, J; Pennanen, T; Setala, H	2005///	GLOBAL CHANGE BIOLOGY	11	10	10.1111/j.1365-2486.2005.000999.x	Landscape
7514	The species richness/abundance-area relationship of bees in an early successional tree plantation	Taki, H; Murao, R; Mitai, K; Yamaura, Y	2018///	BASIC AND APPLIED ECOLOGY	26		10.1016/j.baae.2017.09.002	Landscape
7532	Quantifying the role of multiple landscape-scale drivers controlling epiphyte composition and richness in a conservation priority habitat (juniper scrub)	Ellis, C J; Coppins, B J	2009///	BIOLOGICAL CONSERVATION	142	7	10.1016/j.biocon.2009.01.036	Boreal forest
7548	Land-use correlates of anuran community richness and composition in southeastern Ontario wetlands	Findlay, C S; Lenton, J; Zheng, L G	2001///	ECOSCIENCE	8	3	10.1080/11956860.2001.11682661	Boreal forest
7569	Assessing edge avoidance and area sensitivity of Red-eyed Vireos in southcentral Ontario	Dunford, W; Burke, D M; Nol, E	2002///	WILSON BULLETIN	114	1	10.1676/0043-5643(2002)114[0079:AEAAAS]2.0.CO;2	Boreal forest
7575	The theory of island biogeography, the sample-area effect, and the habitat diversity hypothesis: complementarity in a naturally fragmented landscape of lake islands	MacDonald, Z G; Anderson, I D; Acorn, J H; Nielsen, S E	2018///	JOURNAL OF BIOGEOGRAPHY	45	12	10.1111/jbi.13460	Fragmentation
7590	Area-sensitivity by forest songbirds: theoretical and practical implications of scale-dependency	Desrochers, A; Renaud, C; Hochachka, W M; Cadman, M	2010///	ECOGRAPHY	33	5	10.1111/j.1600-0587.2009.06061.x	Boreal forest
7593	Indicators of avian nest predation and parental activity in a managed boreal forest: an assessment at two spatial scales	Ibarzabal, J; Desrochers, A	2005///	CANADIAN JOURNAL OF FOREST RESEARCH	35	2	10.1139/X04-169	Diversity
7594	Effects of forest fragmentation on breeding bird populations: Conflicting views from North America	Sallabanks, R	2002///	AVIAN LANDSCAPE ECOLOGY: PURE AND APPLIED ISSUES IN THE LARGE-SCALE ECOLOGY OF BIRDS		11th Annual Conference of the International-Association-for-Landscape-Ecology		Primary data
7597	Demographic response of plant populations to habitat fragmentation and temporal environmental variability	Tomimatsu, H; Ohara, M	2010///	OECOLOGIA	162	4	10.1007/s00442-009-1505-8	CR species
7635	Local and landscape drivers of ant and carabid beetle communities during spruce forest succession	Vele, A; Holusa, J; Frouz, J; Konvicka, O	2011///	EUROPEAN JOURNAL OF SOIL BIOLOGY	47	6	10.1016/j.ejsobi.2011.09.003	Boreal forest
7659	The influences of wolf predation, habitat loss, and human activity on caribou and moose in the Alberta oil sands	Wasser, S K; Keim, J L; Taper, M L; Lele, S R	2011///	FRONTIERS IN ECOLOGY AND THE ENVIRONMENT	9	10	10.1890/100071	Stand
7674	Seismic linear clearings alter mammal abundance and community composition in boreal forest landscapes	Pattison, C A; Castley, J G; Catterall, C P	2020///	FOREST ECOLOGY AND MANAGEMENT	462		10.1016/j.foreco.2020.117936	CR species
7691	The role of landscape connectivity in resistance, resilience, and recovery of multi-trophic microarthropod communities	Shackelford, N; Standish, R J; Lindo, Z; Starzomski, B M	2018///	ECOLOGY	99	5	10.1002/ecy.2196	Boreal forest
7705	Short-term effects of retention felling at mire sites on boreal spiders and carabid beetles	Matveinen-Huju, K; Koivula, M; Niemela, J; Rauha, A M	2009///	FOREST ECOLOGY AND MANAGEMENT	258	11	10.1016/j.foreco.2009.08.015	Landscape
7709	Short-term responses of tree squirrels to different-sized forest patches on new clearcuts in a fragmented forest landscape	Sullivan, T P; Sullivan, D S	2021///	WILDLIFE RESEARCH	48	4	10.1071/WR20002	Boreal forest
7722	The structure of temperate yellowjacket communities is affected by land development and loss of forest cover	MacLean, J L; van Akker, L; Van Hezewijk, B H	2021///	AGRICULTURAL AND FOREST ENTOMOLOGY	23	3	10.1111/afe.12429	Boreal forest
7748	Effect of forest shape on habitat selection of birds in a plantation-dominant landscape across seasons: comparison between continuous and strip forests	Naoe, S; Sakai, S; Masaki, T	2012///	JOURNAL OF FOREST RESEARCH	17	2	10.1007/s10310-011-0296-z	Boreal forest
7776	Both spatiotemporal connectivity and habitat quality limit the immigration of forest plants into wooded corridors	Paal, T; Kutt, L; Lohmus, K; Liira, J	2017///	PLANT ECOLOGY	218	4	10.1007/s11258-017-0700-7	CR species
7778	Comparing the effect of landscape context on vascular plant and bryophyte communities in a human-dominated landscape	McCune, J L; Frendo, C J; Ramadan, M; Baldwin, L K	2021///	JOURNAL OF VEGETATION SCIENCE	32	1	10.1111/jvs.12932	Boreal forest
7793	The protean relationship between boreal forest landscape structure and red squirrel distribution at multiple spatial scales	Fisher, J T; Boutin, S; Hannon, S J	2005///	LANDSCAPE ECOLOGY	20	1	10.1007/s10980-004-0677-1	CR species
7796	Localized disturbances from oil sands developments increase butterfly diversity and abundance in Alberta's boreal forests	Riva, F; Acorn, J H; Nielsen, S E	2018///	BIOLOGICAL CONSERVATION	217		10.1016/j.biocon.2017.10.022	CR species
7799	Small mammals in agricultural landscapes of Prince Edward Island (Canada): Effects of habitat characteristics at three different spatial scales	Silva, M; Hartling, L; Opps, S B	2005///	BIOLOGICAL CONSERVATION	126	4	10.1016/j.biocon.2005.07.007	CR species
7802	Landscape effects on birds in urban woodlands: an analysis of 34 Swedish cities	Hedblom, M; Soderstrom, B	2010///	JOURNAL OF BIOGEOGRAPHY	37	7	10.1111/j.1365-2699.2010.02299.x	CR species
7822	Integrating multiple landscape-scale drivers in the lichen epiphyte response: climatic setting, pollution regime and woodland spatial-temporal structure	Ellis, C J; Coppins, B J	2010///	DIVERSITY AND DISTRIBUTIONS	16	1	10.1111/j.1472-4642.2009.00624.x	Landscape
7827	Long-term responses of birds to the creation of a community fuel break in the western boreal forest of Canada: implications for management within protected areas	Hobson, K A; Kardynal, K J	2019///	AVIAN CONSERVATION AND ECOLOGY	14	2	10.5751/ACE-01407-140205	Landscape
7841	Carabid beetles (Coleoptera: Carabidae) in coniferous plantations in Hokkaido, Japan: effects of tree species and environmental factors	Kaizuka, J; Iwasa, M	2015///	ENTOMOLOGICAL SCIENCE	18	2	10.1111/ens.12104	Landscape
7845	Bird communities of northern forests: Ecological correlates of diversity and abundance in the understory	Willson, M F; Comet, T A	1996///	CONDOR	98	2	10.2307/1369153	CR species
7860	Do forest-dwelling plant species disperse along landscape corridors?	Liira, J; Paal, T	2013///	PLANT ECOLOGY	214	3	10.1007/s11258-013-0182-1	Landscape
7865	Do forest plants conform to the theory of island biogeography: the case study of bog islands	Liira, J; Jurjendal, I; Paal, J	2014///	BIODIVERSITY AND CONSERVATION	23	4	10.1007/s10531-014-0650-5	Fragmentation
7878	THE DISTRIBUTION OF CARABID BEETLES IN FRAGMENTS OF OLD CONIFEROUS TAIGA AND ADJACENT MANAGED FOREST	NIEMELA, J; HAILA, Y; HALME, E; LAHTI, T; PAJUNEN, T; PUNTTILA, P	1988///	ANNALES ZOOLOGICI FENNICI	25	2		Landscape
7886	Partitioning vascular understory diversity in mixedwood boreal forests: The importance of mixed canopies for diversity conservation	Chavez, V; Macdonald, S E	2012///	FOREST ECOLOGY AND MANAGEMENT	271		10.1016/j.foreco.2011.12.038	Landscape
7892	Consequences of forest fragmentation in an understory plant community: extensive range expansion of native dwarf bamboo	Tomimatsu, H; Yamagishi, H; Tanaka, I; Sato, M; Kondo, R; Konno, Y	2011///	PLANT SPECIES BIOLOGY	26	1	10.1111/j.1442-1984.2010.00310.x	Landscape
7899	Restoration of natural legacies of fire in European boreal forests: an experimental approach to the effects on wood-decaying fungi	Junninen, K; Kouki, J; Renvall, P	2008///	CANADIAN JOURNAL OF FOREST RESEARCH	38	2	10.1139/X07-145	Landscape
7910	Understory succession in post-agricultural oak forests: Habitat fragmentation affects forest specialists and generalists differently	Brunet, J; Valtinat, K; Mayr, M L; Felton, A; Lindbladh, M; Bruun, H H	2011///	FOREST ECOLOGY AND MANAGEMENT	262	9	10.1016/j.foreco.2011.08.007	Boreal forest
7936	Top predator and interference competition modify the occurrence and breeding success of a specialist species in a structurally complex forest environment	Pakkala, T; Kouki, J; Tainen, J	2006///	ANNALES ZOOLOGICI FENNICI	43	6th International Woodpecker Symposium		Fragmentation
7942	Responses of Great Horned Owls (Bubo virginianus), Barred Owls (Strix varia), and Northern Saw-whet Owls (Aegolius acadicus) to forest cover and configuration in an agricultural landscape in Alberta, Canada	Grossman, S R; Hannon, S J; Sanchez-Azofeifa, A	2008///	CANADIAN JOURNAL OF ZOOLOGY	86	10	10.1139/Z08-095	Stand
7965	Persistence of Capercaillie (Tetrao urogallus) lekking areas depends on forest cover and fine-grain fragmentation of boreal forest landscapes	Sirkia, S; Helle, P; Linden, H; Nikula, A; Norrdahl, K; Suorsa, P; Valkeajarvi, P	2011///	ORNIS FENNICA	88	1		Stand
7973	Moth species richness, abundance and diversity in fragmented urban woodlands: implications for conservation and management strategies	Lintott, P R; Bunnefeld, N; Fuentes-Montemayor, E; Minderman, J; Blackmore, L; Goulson, D; Park, K J	2014///	BIODIVERSITY AND CONSERVATION	23	11	10.1007/s10531-014-0753-z	Boreal forest
7982	Urban bird community composition influenced by size of urban green spaces, presence of native forest, and urbanization	Dale, S	2018///	URBAN ECOSYSTEMS	21	1	10.1007/s11252-017-0706-x	Boreal forest
8004	Diversity and abundance of birds in relation to forest fragmentation, habitat quality and heterogeneity	Berg, A	1997///	BIRD STUDY	44		10.1080/00063659709461071	CR species
8015	Apparent survival of male ovenbirds in fragmented and forested boreal landscapes	Bayne, E M; Hobson, K A	2002///	ECOLOGY	83	5	10.1890/0012-9658(2002)083[1307:ASOMOI]2.0.CO;2	Stand
8018	Variation of lichen communities with landuse in Aberdeenshire, UK	Wolseley, P A; Stofer, S; Mitchell, R; Truscott, A M; Vanbergen, A; Chimonides, J; Scheidegger, C	2006///	LICHENOLOGIST	38	5th Symposium of the International-Association-for-Lichenology	10.1017/S0024282906006190	CR species
8019	Colonization-extinction dynamics of an epiphyte metapopulation in a dynamic landscape	Snall, T; Ehrlen, J; Rydin, H	2005///	ECOLOGY	86	1	10.1890/04-0531	Landscape
8037	Multiscale drivers of carabid beetle (Coleoptera: Carabidae) assemblages in small European woodlands	Marrec, R; Le Roux, V; Martin, L; Lenoir, J; Brunet, J; Cousins, S A O; De Smedt, P; Deconchat, M; Diekmann, M; Ehrmann, S; Gallet-Moron, E; Giffard, B; Liira, J; Lindgren, J; Valdes, A; Verheyen, K; Wulf, M; Decocq, G	2021///	GLOBAL ECOLOGY AND BIOGEOGRAPHY	30	1	10.1111/geb.13208	Boreal forest
8040	Differences exist in bird communities using restored and natural wetlands in the Parkland region, Alberta, Canada	Anderson, D L; Rooney, R C	2019///	RESTORATION ECOLOGY	27	6	10.1111/rec.13015	Boreal forest
8055	Habitat composition and bird diversity in managed boreal forests	Jansson, G; Andren, H	2003///	SCANDINAVIAN JOURNAL OF FOREST RESEARCH	18	3	10.1080/02827580308622	Stand
8056	Spatial scale and nested patterns of beta-diversity in temperate forest Diptera	Levesque-Beaudin, V; Wheeler, T A	2011///	INSECT CONSERVATION AND DIVERSITY	4	4	10.1111/j.1752-4598.2010.00127.x	Boreal forest
8104	Fragmentation effects on forest birds: Relative influence of woodland cover and configuration on landscape occupancy	Villard, M A; Trzcinski, M K; Merriam, G	1999///	CONSERVATION BIOLOGY	13	4	10.1046/j.1523-1739.1999.98059.x	Boreal forest
8107	Landscape characteristics explain large-scale variation in demographic traits in forest grouse	Lande, U S; Herfindal, I; Willebrand, T; Moa, P F; Storaas, T	2014///	LANDSCAPE ECOLOGY	29	1	10.1007/s10980-013-9960-3	Stand
8120	Landscape versus local factors shaping butterfly communities in fragmented landscapes: Does host plant diversity matter?	Soga, M; Kawahara, T; Fukuyama, K; Sayama, K; Kato, T; Shimomura, M; Itoh, T; Yoshida, T; Ozaki, K	2015///	JOURNAL OF INSECT CONSERVATION	19	4	10.1007/s10841-015-9799-9	CR species
8144	Stand-level forest management for foraging and nesting of Williamson?s sapsuckers	St-Amand, J; Tremblay, J A; Martin, K	2021///	FOREST ECOLOGY AND MANAGEMENT	492		10.1016/j.foreco.2021.119223	Landscape
8150	Quantifying Habitat Requirements of Tree-Living Species in Fragmented Boreal Forests with Bayesian Methods	Berglund, H; O'Hara, R B; Jonsson, B G	2009///	CONSERVATION BIOLOGY	23	5	10.1111/j.1523-1739.2009.01209.x	Fragmentation
8152	Residual tree retention ameliorates short-term effects of clear-cutting on some boreal songbirds	Tittler, R; Hannon, S J; Norton, M R	2001///	ECOLOGICAL APPLICATIONS	11	6	10.1890/1051-0761(2001)011[1656:RTRAST]2.0.CO;2	Landscape
8158	The effectiveness of stand-level and landscape-level variables for explaining bird occurrence in an industrial forest	Hagan, J M; Meehan, A L	2002///	FOREST SCIENCE	48	2		CR species
8177	Forest management affects seasonal source-sink dynamics in a territorial, group-living bird	Layton-Matthews, K; Griesser, M; Coste, C F D; Ozgul, A	2021///	OECOLOGIA	196	2	10.1007/s00442-021-04935-6	Stand
8180	Community assembly in epiphytic lichens in early stages of colonization	Gjerde, I; Blom, H H; Lindblom, L; Saetersdal, M; Schei, F H	2012///	ECOLOGY	93	4	10.1890/11-1018.1	Fragmentation
8185	High levels of habitat loss and fragmentation limit reproductive success by reducing home range size and provisioning rates of Northern saw-whet owls	Hinam, H L; Clair, C C S	2008///	BIOLOGICAL CONSERVATION	141	2	10.1016/j.biocon.2007.11.011	CR species
8195	The trade-off between housing density and sprawl area: Minimising impacts to forest breeding birds	Gagne, S A; Fahrig, L	2010///	BASIC AND APPLIED ECOLOGY	11	8	10.1016/j.baae.2010.09.001	Boreal forest
8200	At the landscape level, birds respond strongly to habitat amount but weakly to fragmentation	De Camargo, R X; Boucher-Lalonde, V; Currie, D J	2018///	DIVERSITY AND DISTRIBUTIONS	24	5	10.1111/ddi.12706	Boreal forest
8206	Effects of landscape structure on nesting songbird distribution in a harvested boreal forest	Drolet, B; Desrochers, A; Fortin, M J	1999///	CONDOR	101	3	10.2307/1370205	CR species
8207	Influence of within-plantation heterogeneity and surrounding landscape composition on avian communities in hybrid poplar plantations	Hanowski, J M; Niemi, G J; Christian, D C	1997///	CONSERVATION BIOLOGY	11	4	10.1046/j.1523-1739.1997.96173.x	Boreal forest
8209	Colonization of oak plantations by forest plants: Effects of regional abundance and habitat fragmentation	Brunet, J	2004///	FOREST BIODIVERSITY: LESSONS FROM HISTORY FOR CONSERVATION	10	Symposium on History and Forest Biodiversity - Challenges for Conservation	10.1079/9780851998022.0129	Boreal forest
8213	Importance of scale, land cover, and weather on the abundance of bird species in a managed forest	Grinde, A R; Niemi, G J; Sturtevant, B R; Panci, H; Thogmartin, W; Wolter, P	2017///	FOREST ECOLOGY AND MANAGEMENT	405		10.1016/j.foreco.2017.09.057	CR species
8214	Increased autumn rainfall disrupts predator-prey interactions in fragmented boreal forests	Terraube, J; Villers, A; Poudre, L; Varjonen, R; Korpimaki, E	2017///	GLOBAL CHANGE BIOLOGY	23	4	10.1111/gcb.13408	Diversity
8228	Survival of Adult Songbirds in Boreal Forest Landscapes Fragmented by Clearcuts and Natural Openings	Whitaker, D M; Taylor, P D; Warkentin, I G	2008///	AVIAN CONSERVATION AND ECOLOGY	3	1	10.5751/ace-00223-030105	CR species
8233	Landscape-dependent distribution of northern forest birds in winter	Turcotte, Y; Desrochers, A	2005///	ECOGRAPHY	28	2	10.1111/j.0906-7590.2005.04047.x	CR species
8235	Wood-inhabiting fungi with tight associations with other species have declined as a response to forest management	Abrego, N; Dunson, D; Halme, P; Salcedo, I; Ovaskainen, O	2017///	OIKOS	126	2	10.1111/oik.03674	Boreal forest
8242	Plant response to habitat amount and configuration in Swedish forests	Lehtila, K; Vinter, T; Dinnetz, P	2020///	DIVERSITY AND DISTRIBUTIONS	26	3	10.1111/ddi.13019	Primary data
8257	Independent effects of connectivity predict homing success by northern flying squirrel in a forest mosaic	Smith, M J; Betts, M G; Forbes, G J; Kehler, D G; Bourgeois, M C; Flemming, S P	2011///	LANDSCAPE ECOLOGY	26	5	10.1007/s10980-011-9595-1	Diversity
8266	Factors influencing moth assemblages in woodland fragments on farmland: Implications for woodland management and creation schemes	Fuentes-Montemayor, E; Goulson, D; Cavin, L; Wallace, J M; Park, K J	2012///	BIOLOGICAL CONSERVATION	153		10.1016/j.biocon.2012.04.019	CR species
8269	Resident bird species in urban forest remnants; landscape and habitat perspectives	Mortberg, U M	2001///	LANDSCAPE ECOLOGY	16	3	10.1023/A:1011190902041	CR species
8276	Moth diversity in a fragmented habitat: Importance of functional groups and landscape scale in the boreal forest	Schmidt, B C; Roland, J	2006///	ANNALS OF THE ENTOMOLOGICAL SOCIETY OF AMERICA	99	6	10.1603/0013-8746(2006)99[1110:MDIAFH]2.0.CO;2	CR species
8282	Circuit theory emphasizes the importance of edge-crossing decisions in dispersal-scale movements of a forest passerine	St-Louis, V; Forester, J D; Pelletier, D; Belisle, M; Desrochers, A; Rayfield, B; Wulder, M A; Cardille, J A	2014///	LANDSCAPE ECOLOGY	29	5	10.1007/s10980-014-0019-x	Boreal forest
8288	THE EFFECT OF MATRIX ON THE OCCURRENCE OF HAZEL GROUSE (BONASA-BONASIA) IN ISOLATED HABITAT FRAGMENTS	ABERG, J; JANSSON, G; SWENSON, J E; ANGELSTAM, P	1995///	OECOLOGIA	103	3	10.1007/BF00328613	CR species
8290	Landscape size affects the relative importance of habitat amount, habitat fragmentation, and matrix quality on forest birds	Smith, A C; Fahrig, L; Francis, C M	2011///	ECOGRAPHY	34	1	10.1111/j.1600-0587.2010.06201.x	Boreal forest
8296	Fragments are not islands: patch vs landscape perspectives on songbird presence and abundance in a harvested boreal forest	Norton, M R; Hannon, S J; Schmiegelow, F K A	2000///	ECOGRAPHY	23	2	10.1111/j.1600-0587.2000.tb00277.x	CR species
8297	The impact of habitat characteristics on bird presence and the implications for wildlife management in the environs of Ottawa, Canada	Campbell, M O	2009///	URBAN FORESTRY & URBAN GREENING	8	2	10.1016/j.ufug.2008.12.003	Boreal forest
8324	EFFECTS OF CLEAR-CUT HARVESTING ON BOREAL GROUND-BEETLE ASSEMBLAGES (COLEOPTERA, CARABIDAE) IN WESTERN CANADA	NIEMELA, J; LANGOR, D; SPENCE, J R	1993///	CONSERVATION BIOLOGY	7	3	10.1046/j.1523-1739.1993.07030551.x	Landscape
8325	Spatial heterogeneity and habitat configuration overcome habitat composition influences on alpha and beta mammal diversity	Regolin, A L; Ribeiro, M C; Martello, F; Melo, G L; Sponchiado, J; Campanha, L F D; Sugai, L S M; Silva, T S F; Caceres, N C	2020///	BIOTROPICA	52	5	10.1111/btp.12800	Boreal forest
8327	Interactions by vascular plants and birds between isolated ancient oak-hazel woods and a matrix of conifer plantations	Hansson, L	2000///	BIOLOGICAL CONSERVATION	95	2	10.1016/S0006-3207(00)00033-1	CR species
8337	Are fragments islands? Landscape context and density-area relationships in boreal forest birds	Brotons, L; Monkkonen, M; Martin, J L	2003///	AMERICAN NATURALIST	162	3	10.1086/376887	Primary data
8340	Survival and Habitat Use by Fledgling Northern Flickers in a Fragmented Forest Landscape	Gow, E A; Wiebe, K L	2014///	JOURNAL OF WILDLIFE MANAGEMENT	78	2	10.1002/jwmg.657	CR species
8341	Does forest loss affect the communities of trap-nesting wasps (Hymenoptera : Aculeata) in forests? Landscape vs. local habitat conditions	Taki, H; Viana, B F; Kevan, P G; Silva, F O; Buck, M	2008///	JOURNAL OF INSECT CONSERVATION	12	1	10.1007/s10841-006-9058-1	Boreal forest
8346	Selecting indicator traits for monitoring land use impacts: Birds in northern coastal birch forests	Hausner, V H; Yoccoz, N G; Ims, R A	2003///	ECOLOGICAL APPLICATIONS	13	4	10.1890/1051-0761(2003)13[999:SITFML]2.0.CO;2	Diversity
8361	Landscape ecology of woody tree and scrub species in hedgerows and woodland edges. Assumptions on relations between landscape composition and species occurrence, based on a field-study	Herlin, I L S	2004///	LANDSCAPE ECOLOGY OF TREES AND FORESTS		12th Annual Conference of the International-Association-for-Landscape-Ecology		Availability - online access
8368	The homogenizing influence of agriculture on forest bird communities at landscape scales	Endenburg, S; Mitchell, G W; Kirby, P; Fahrig, L; Pasher, J; Wilson, S	2019///	LANDSCAPE ECOLOGY	34	10	10.1007/s10980-019-00895-8	Stand
8458	Community structure and niche characteristics of upland and lowland western boreal birds at multiple spatial scales	Mahon, C L; Holloway, G; Solymos, P; Cumming, S G; Bayne, E M; Schmiegelow, F K A; Song, S J	2016///	FOREST ECOLOGY AND MANAGEMENT	361		10.1016/j.foreco.2015.11.007	CR species
8464	Breeding bird species diversity across gradients of land use from forest to agriculture in Europe	Koivula, M J; Chamberlain, D E; Fuller, R J; Palmer, S C F; Bankovics, A; Bracken, F; Bolger, T; de Juana, E; Montadert, M; Neves, R; Rufino, R; Sallent, A; da Silva, L L; Leitao, P J; Steffen, M; Watt, A D	2018///	ECOGRAPHY	41	8	10.1111/ecog.03295	CR species
8469	Landscape configuration influences gap-crossing decisions of northern flying squirrel (Glaucomys sabrinus)	Smith, M J; Forbes, G J; Betts, M G	2013///	BIOLOGICAL CONSERVATION	168		10.1016/j.biocon.2013.10.008	Diversity
8478	Both habitat change and local lek structure influence patterns of spatial loss and recovery in a black grouse population	Geary, M; Fielding, A H; Marsden, S J	2015///	POPULATION ECOLOGY	57	2	10.1007/s10144-015-0484-3	Stand
8479	The relationship between landscape configuration and plant species richness in forests is dependent on habitat preferences of species	Vinter, T; Dinnetz, P; Danzer, U; Lehtila, K	2016///	EUROPEAN JOURNAL OF FOREST RESEARCH	135	6	10.1007/s10342-016-0994-3	Boreal forest
8537	Clear-cut areas and breeding success of Tengmalm's owls Aegolius funereus	Hakkarainen, H; Koivunen, V; Korpimaki, E; Kurki, S	1996///	WILDLIFE BIOLOGY	2	4	10.2981/wlb.1996.028	CR species
8555	Evaluating hedgerow corridors for the conservation of native forest herb diversity	Roy, V; de Blois, S	2008///	BIOLOGICAL CONSERVATION	141	1	10.1016/j.biocon.2007.10.003	Boreal forest
8614	Decoupling habitat fragmentation from habitat loss: butterfly species mobility obscures fragmentation effects in a naturally fragmented landscape of lake islands	MacDonald, Z G; Anderson, I D; Acorn, J H; Nielsen, S E	2018///	OECOLOGIA	186	1	10.1007/s00442-017-4005-2	Fragmentation
8618	Selecting Focal Songbird Species for Biodiversity Conservation Assessment: Response to Forest Cover Amount and Configuration	Rempel, R S	2007///	AVIAN CONSERVATION AND ECOLOGY	2	1	10.5751/ace-00140-020106	CR species
8625	SUCCESS OF MIGRATORY SONGBIRDS BREEDING IN HARVESTED BOREAL FORESTS OF NORTHWESTERN NEWFOUNDLAND	Dalley, K L; Taylor, P D; Shutler, D	2009///	CONDOR	111	2	10.1525/cond.2009.080104	CR species
8631	Changes in landscape composition influence the decline of a threatened woodland caribou population	Wittmer, H U; McLellan, B N; Serrouya, R; Apps, C D	2007///	JOURNAL OF ANIMAL ECOLOGY	76	3	10.1111/j.1365-2656.2007.01220.x	Stand
8640	Does habitat loss affect the communities of plants and insects equally in plant-pollinator interactions? Preliminary findings	Taki, H; Kevan, P G	2007///	BIODIVERSITY AND CONSERVATION	16	11	10.1007/s10531-007-9168-4	Boreal forest
8648	The scale of saproxylic beetles response to landscape structure depends on their habitat stability	Percel, G; Laroche, F; Bouget, C	2019///	LANDSCAPE ECOLOGY	34	8	10.1007/s10980-019-00857-0	Boreal forest
8672	The Trade-off Between Housing Density and Sprawl Area: Minimizing Impacts to Carabid Beetles (Coleoptera: Carabidae)	Gagne, S A; Fahrig, L	2010///	ECOLOGY AND SOCIETY	15	4	10.5751/es-03635-150412	Boreal forest
8686	Long-term functionality of woody debris structures for forest-floor small mammals on clearcuts	Sullivan, T P; Sullivan, D S	2019///	FOREST ECOLOGY AND MANAGEMENT	451		10.1016/j.foreco.2019.117535	Boreal forest
8707	ARE HABITAT ISLANDS ISLANDS - WOODLIVING BEETLES (COLEOPTERA) IN DECIDUOUS FOREST FRAGMENTS IN BOREAL FOREST	AS, S	1993///	ECOGRAPHY	16	3	10.1111/j.1600-0587.1993.tb00212.x	Landscape
8708	Permeability of three boreal forest landscape types to bird movements as determined from experimental translocations	Gobeil, J F; Villard, M A	2002///	OIKOS	98	3	10.1034/j.1600-0706.2002.980309.x	Diversity
8714	The effects of selective logging on nest-site selection and productivity of hooded warblers (Wilsonia citrina) in Canada	Whittam, R M; McCracken, J D; Francis, C M; Gartshore, M E	2002///	CANADIAN JOURNAL OF ZOOLOGY-REVUE CANADIENNE DE ZOOLOGIE	80	4	10.1139/Z02-039	Boreal forest
8717	Spatial dynamics of Microtus vole populations in continuous and fragmented agricultural landscapes	Huitu, O; Laaksonen, J; Klemola, T; Korpimaki, E	2008///	OECOLOGIA	155	1	10.1007/s00442-007-0885-x	Boreal forest
8725	Landscape effects of forest loss in a pollination system	Taki, H; Kevan, P G; Ascher, J S	2007///	LANDSCAPE ECOLOGY	22	10	10.1007/s10980-007-9153-z	Boreal forest
8744	Quantifying the impact of environmental factors on arthropod communities in agricultural landscapes across organizational levels and spatial scales	Schweiger, O; Maelfait, J P; Van Wingerden, W; Hendrickx, F; Billeter, R; Speelmans, M; Augenstein, I; Aukema, B; Aviron, S; Bailey, D; Bukacek, R; Burel, F; Diekotter, T; Dirksen, J; Frenzel, M; Herzog, F; Liira, J; Roubalova, M; Bugter, R	2005///	JOURNAL OF APPLIED ECOLOGY	42	6	10.1111/j.1365-2664.2005.01085.x	Boreal forest
8748	Changing species richness and composition in Canadian national parks	Rivard, D H; Poitevin, J; Plasse, D; Carleton, M; Currie, D J	2000///	CONSERVATION BIOLOGY	14	4	10.1046/j.1523-1739.2000.98247.x	Boreal forest
8802	Edge effects on the lichen genus Lobaria in Atlantic Canadian Forests	Barry, M; McMullin, R T; Horn, A	2015///	FORESTRY CHRONICLE	91	5	10.5558/tfc2015-092	Landscape
8804	Functional connectivity of managed forest landscapes for the Ovenbird: an experimental assessment of within-patch movement behavior	Geoffroy, C; Villard, M A; Belisle, M	2021///	AVIAN CONSERVATION AND ECOLOGY	16	2	10.5751/ACE-01831-160206	Diversity
8838	Scale-specific correlations between habitat heterogeneity and soil fauna diversity along a landscape structure gradient	Vanbergen, A J; Watt, A D; Mitchell, R; Truscott, A M; Palmer, S C F; Ivits, E; Eggleton, P; Jones, T H; Sousa, J P	2007///	OECOLOGIA	153	3	10.1007/s00442-007-0766-3	CR species
8858	Performance of macrolichens and lichen genera as indicators of lichen species richness and composition	Bergamini, A; Scheidegger, C; Stofer, S; Carvalho, P; Davey, S; Dietrich, M; Dubs, F; Farkas, E; Groner, U; Karkkainen, K; Keller, C; Lokos, L; Lommi, S; Maguas, C; Mitchell, R; Pinho, P; Rico, V J; Aragon, G; Truscott, A M; Wolseley, P; Watt, A	2005///	CONSERVATION BIOLOGY	19	4	10.1111/j.1523-1739.2005.00086.x	Primary data
8876	Impacts of silvicultural treatments on arboreal lichen biomass in balsam fir stands on Quebec's Gaspe Peninsula: Implications for a relict caribou herd	Stone, I; Ouellet, J P; Sirois, L; Arseneau, M J; St-Laurent, M H	2008///	FOREST ECOLOGY AND MANAGEMENT	255	7	10.1016/j.foreco.2008.01.040	Landscape
8902	Species mobility and landscape context determine the importance of local and landscape-level attributes	Fuentes-Montemayor, E; Watts, K; Macgregor, N A; Lopez-Gallego, Z; Park, K J	2017///	ECOLOGICAL APPLICATIONS	27	5	10.1002/eap.1546	CR species
8915	Matrix matters: Effects of surrounding land uses on forest birds near Ottawa, Canada	Dunford, W; Freemark, K	2005///	LANDSCAPE ECOLOGY	20	5	10.1007/s10980-004-5650-5	Boreal forest
8925	Comparing bird assemblages in successional black spruce stands originating from fire and logging	Imbeau, L; Savard, J P L; Gagnon, R	1999///	CANADIAN JOURNAL OF ZOOLOGY-REVUE CANADIENNE DE ZOOLOGIE	77	12	10.1139/cjz-77-12-1850	Landscape
8926	Importance of patch scale vs landscape scale on selected forest birds	Lee, M; Fahrig, L; Freemark, K; Currie, D J	2002///	OIKOS	96	1	10.1034/j.1600-0706.2002.960112.x	Boreal forest
8942	Long-term responses of ecosystem components to stand thinning in young lodgepole pine forest. 1. Population dynamics of northern flying squirrels and red squirrels	Ransome, D B; Lindgren, P M F; Sullivan, D S; Sullivan, T P	2004///	FOREST ECOLOGY AND MANAGEMENT	202	1-3	10.1016/j.foreco.2004.08.002	Landscape
8944	Large-scale forest corridors to connect the taiga fauna to Fennoscandia	Linden, H; Danilov, P I; Gromtsev, A N; Helle, P; Ivanter, E V; Kurhinen, J	2000///	WILDLIFE BIOLOGY	6	3	10.2981/wlb.2000.007	Primary data
8962	Experimental evidence does not support the Habitat Amount Hypothesis	Haddad, N M; Gonzalez, A; Brudvig, L A; Burt, M A; Levey, D J; Damschen, E I	2017///	ECOGRAPHY	40	1	10.1111/ecog.02535	Boreal forest
8971	Effects of human disturbance on five-lined skink, Eumeces fasciatus, abundance and distribution	Hecnar, S J; M'Closkey, R T	1998///	BIOLOGICAL CONSERVATION	85	3	10.1016/S0006-3207(98)00014-7	Boreal forest
8974	Spatiotemporal variation in drivers of parasitoid metacommunity structure in continuous forest landscapes	Marrec, R; Pontbriand-Pare, O; Legault, S; James, P M A	2018///	ECOSPHERE	9	1	10.1002/ecs2.2075	CR species
8981	Linking woodland caribou abundance to forestry disturbance in southern British Columbia, Canada	Lochhead, K D; Kleynhans, E J; Muhly, T B		JOURNAL OF WILDLIFE MANAGEMENT			10.1002/jwmg.22149	Primary data
9017	Landscape-scale disturbances and changes in bird communities of boreal mixed-wood forests	Drapeau, P; Leduc, A; Giroux, J F; Savard, J P L; Bergeron, Y; Vickery, W L	2000///	ECOLOGICAL MONOGRAPHS	70	3	10.1890/0012-9615(2000)070[0423:LSDACI]2.0.CO;2	CR species
9021	Evaluation of Swedish woodland key habitats using red-listed bryophytes and lichens	Gustafsson, L; De Jong, J; Noren, M	1999///	BIODIVERSITY AND CONSERVATION	8	8	10.1023/A:1008934526658	Landscape
9056	SPECIES-DIVERSITY OF FOREST ISLANDS IN AGRICULTURAL LANDSCAPES OF SOUTHERN FINLAND, ESTONIA AND LITHUANIA	MIKK, M; MANDER, U	1995///	LANDSCAPE AND URBAN PLANNING	31	European Congress of the International-Association-for-Landscape-Ecology - Ecological Patterns and Processes in European Agricultural Landscapes	10.1016/0169-2046(94)01042-7	CR species
9064	Abundance, species richness and diversity of forest bird assemblages-The relative importance of habitat structures and landscape context	Basile, M; Storch, I; Mikusinski, G	2021///	ECOLOGICAL INDICATORS	133		10.1016/j.ecolind.2021.108402	Boreal forest
9072	Red-listed and indicator lichens in woodland key habitats and production forests in Sweden	Johansson, P; Gustafsson, L	2001///	CANADIAN JOURNAL OF FOREST RESEARCH	31	9	10.1139/cjfr-31-9-1617	Landscape
9073	Landscape and fragment size effects on reproductive success of forest-breeding birds in Ontario	Burke, D M; Nol, E	2000///	ECOLOGICAL APPLICATIONS	10	6	10.1890/1051-0761(2000)010[1749:LAFSEO]2.0.CO;2	Boreal forest
9079	Forest proximity supports bumblebee species richness and abundance in hemi-boreal agricultural landscape	Sober, V; Leps, M; Kaasik, A; Mand, M; Teder, T	2020///	AGRICULTURE ECOSYSTEMS & ENVIRONMENT	298		10.1016/j.agee.2020.106961	Boreal forest
9081	Does forest continuity matter in conservation? A study of epiphytic lichens and bryophytes in beech forests of southern Sweden	Fritz, O; Gustafsson, L; Larsson, K	2008///	BIOLOGICAL CONSERVATION	141	3	10.1016/j.biocon.2007.12.006	Stand
9086	Buffer strips can pre-empt extinction debt in boreal streamside habitats	Selonen, V A O; Kotiaho, J S	2013///	BMC ECOLOGY	13		10.1186/1472-6785-13-24	CR species
9091	Effects of Retention Felling on Epixylic Species in Boreal Spruce Forests in Southern Finland	Hautala, H; Laaka-Lindberg, S; Vanha-Majamaa, I	2011///	RESTORATION ECOLOGY	19	3	10.1111/j.1526-100X.2009.00545.x	Landscape
9093	Metapopulation dynamics and future persistence of epiphytic cyanolichens in a European boreal forest ecosystem	Fedrowitz, K; Kuusinen, M; Snall, T	2012///	JOURNAL OF APPLIED ECOLOGY	49	2	10.1111/j.1365-2664.2012.02113.x	Fragmentation
9095	Edge influence on vegetation at natural and anthropogenic edges of boreal forests in Canada and Fennoscandia	Harper, K A; Macdonald, S E; Mayerhofer, M S; Biswas, S R; Esseen, P A; Hylander, K; Stewart, K J; Mallik, A U; Drapeau, P; Jonsson, B G; Lesieur, D; Kouki, J; Bergeron, Y	2015///	JOURNAL OF ECOLOGY	103	3	10.1111/1365-2745.12398	Primary data
9098	Uncommon bryophytes in Swedish forests - key habitats and production forests compared	Gustafsson, L; Hylander, K; Jacobson, C	2004///	FOREST ECOLOGY AND MANAGEMENT	194	1-3	10.1016/j.foreco.2004.01.054	Landscape
9105	Red-listed species and indicators: vascular plants in woodland key habitats and surrounding production forests in Sweden	Gustafsson, L	2000///	BIOLOGICAL CONSERVATION	92	1	10.1016/S0006-3207(99)00064-6	Landscape
9106	Effects of different levels of green- and dead-tree retention on hemi-boreal forest bird communities in Sweden	Soderstrom, B	2009///	FOREST ECOLOGY AND MANAGEMENT	257	1	10.1016/j.foreco.2008.08.030	CR species
9125	Bryophytes and lichens in different types of forest set-asides in boreal Sweden	Perhans, K; Gustafsson, L; Jonsson, F; Nordin, U; Weibull, H	2007///	FOREST ECOLOGY AND MANAGEMENT	242	2-3	10.1016/j.foreco.2007.01.055	Landscape
9127	Polypore fungi as a flagship group to indicate changes in biodiversity - a test case from Estonia	Runnel, K; Miettinen, O; Lohmus, A	2021///	IMA FUNGUS	12	1	10.1186/s43008-020-00050-y	Primary data
9156	Red List updates and the robustness of sites selected for conservation of red-listed species	Gjerde, I; Grytnes, J A; Heegaard, E; Saetersdal, M; Tingstad, L	2018///	GLOBAL ECOLOGY AND CONSERVATION	16		10.1016/j.gecco.2018.e00454	Landscape
9173	Forested buffer strips and breeding bird communities in southeast Alaska	Kissling, M L; Garton, E O	2008///	JOURNAL OF WILDLIFE MANAGEMENT	72	3	10.2193/2007-010	Boreal forest
9183	Diversity of lichens and bryophytes in hybrid aspen plantations in Estonia depends on landscape structure	Randlane, T; Tullus, T; Saag, A; Lutter, R; Tullus, A; Helm, A; Tullus, H; Partel, M	2017///	CANADIAN JOURNAL OF FOREST RESEARCH	47	9	10.1139/cjfr-2017-0080	CR species
9188	Effects of stand-level and landscape factors on understorey plant community traits in broad-leaved forest of the boreo-nemoral zone in Latvia	Brumelis, G; Artistova, A; Elferts, D; Kasparinskis, R; Nikodemus, O; Amatniece, V; Rendenieks, Z	2019///	FOREST ECOLOGY AND MANAGEMENT	434		10.1016/j.foreco.2018.12.029	CR species
9208	Landscape-scale habitat availability, and not local geography, predicts migratory landbird stopover across the Gulf of Maine	McCabe, J D; Olsen, B J	2015///	JOURNAL OF AVIAN BIOLOGY	46	4	10.1111/jav.00598	Boreal forest
9227	Gastropod diversity in aspen stands in coastal northern Sweden	Suominen, O; Edenius, L; Ericsson, G; de Dios, V R	2003///	FOREST ECOLOGY AND MANAGEMENT	175	1-3	10.1016/S0378-1127(02)00142-1	CR species
9247	Residual patches and their contribution to forest-bird diversity on northern Minnesota aspen clearcuts	Merrill, S B; Cuthbert, F J; Oehlert, G	1998///	CONSERVATION BIOLOGY	12	1	10.1046/j.1523-1739.1998.96067.x	Landscape
9278	Epiphytic lichen synusiae and functional trait groups in boreo-nemoral deciduous forests are influenced by host tree and environmental factors	Juriado, I; Paal, J	2019///	NORDIC JOURNAL OF BOTANY	37	1	10.1111/njb.01939	Landscape
9298	Partitioning the role of climate, pollution and old-growth woodland in the composition and richness of lichen epiphytes in Scotland	Ellis, C J; Coppins, B J	2010///	LICHENOLOGIST	42		10.1017/S0024282910000198	Landscape
9299	TURNOVER OF BREEDING BIRDS IN SMALL FOREST FRAGMENTS - THE SAMPLING COLONIZATION HYPOTHESIS CORROBORATED	HAILA, Y; HANSKI, I K; RAIVIO, S	1993///	ECOLOGY	74	3	10.2307/1940799	Landscape
9304	Effects of forest management on field layer vegetation: A comparison between Finnish and Russian karelia	Jantunen, J; Saarinen, K; Marttila, O	2001///	SCANDINAVIAN JOURNAL OF FOREST RESEARCH	16	5	10.1080/02827580152632838	CR species
9326	Large-scale landscape composition and capercaillie (Tetrao urogallus) density in Finland	Miettinen, J; Helle, P; Nikula, A; Niemela, P	2008///	ANNALES ZOOLOGICI FENNICI	45	3	10.5735/086.045.0301	Stand
9332	Landscape fragmentation and forest composition effects on grouse breeding success in boreal forests	Kurki, S; Nikula, A; Helle, P; Linden, H	2000///	ECOLOGY	81	7	10.1890/0012-9658(2000)081[1985:LFAFCE]2.0.CO;2	Stand
9334	Population characteristics of old forest associated epiphytic lichens in Picea abies plantations in the boreal rainforest of Central Norway	Hilmo, O; Ely-Aastrup, H; Hytteborn, H; Holien, H	2011///	CANADIAN JOURNAL OF FOREST RESEARCH-REVUE CANADIENNE DE RECHERCHE FORESTIERE	41	9	10.1139/X11-091	Landscape
9349	Distribution and habitat features associated with remnant populations of New England cottontails in Maine	Litvaitis, J A; Johnson, B; Jakubas, W; Morris, K	2003///	CANADIAN JOURNAL OF ZOOLOGY-REVUE CANADIENNE DE ZOOLOGIE	81	5	10.1139/Z03-068	Boreal forest
9376	Thresholds in forest bird richness in response to three types of forest cover in Ontario, Canada	Richmond, S; Jenkins, E; Couturier, A; Cadman, M	2015///	LANDSCAPE ECOLOGY	30	7	10.1007/s10980-015-0183-7	CR species
9397	The contribution of patch-scale conditions is greater than that of macroclimate in explaining local plant diversity in fragmented forests across Europe	Valdes, A; Lenoir, J; Gallet-Moron, E; Andrieu, E; Brunet, J; Chabrerie, O; Closset-Kopp, D; Cousins, S A O; Deconchat, M; De Frenne, P; De Smedt, P; Diekmann, M; Hansen, K; Hermy, M; Kolb, A; Liira, J; Lindgren, J; Naaf, T; Paal, T; Prokofieva, I; Scherer-Lorenzen, M; Wulf, M; Verheyen, K; Decocq, G	2015///	GLOBAL ECOLOGY AND BIOGEOGRAPHY	24	9	10.1111/geb.12345	Boreal forest
9400	Effects of forest fragmentation by agriculture on avian communities in the southern boreal mixed woods of western Canada	Hobson, K A; Bayne, E	2000///	WILSON BULLETIN	112	3	10.1676/0043-5643(2000)112[0373:EOFFBA]2.0.CO;2	CR species
9418	The role of forest harvesting and subsequent vegetative regrowth in determining patterns of amphibian habitat use	Popescu, V D; Patrick, D A; Hunter, M L; Calhoun, A J K	2012///	FOREST ECOLOGY AND MANAGEMENT	270		10.1016/j.foreco.2012.01.027	Landscape
9445	Adjacent land-use affects amphibian community composition and species richness in managed forests in New Brunswick, Canada	Jacobs, L; Houlahan, J E	2011///	CANADIAN JOURNAL OF FOREST RESEARCH	41	8	10.1139/X11-066	Boreal forest
9463	Contemporary mature forest cover does not explain the persistence of Capercaillie (Tetrao urogallus) lekking areas in Finland	Sirkia, S; Nikula, A; Helle, P; Lind&AMP;eacute;n, H; Norrdahl, K; Suorsa, P; Valkeaj&AMP;auml;rvi, P	2011///	ORNIS FENNICA	88	4		CR species
9464	Losing your home: temporal changes in forest landscape structure due to timber harvest accelerate Northern goshawk (Accipiter gentilis) nest stand losses	Byholm, P; Gunko, R; Burgas, D; Karell, P	2020///	ORNIS FENNICA	97	1		Landscape
9470	Positive effects of forest fragmentation, independent of forest amount, on bat abundance in eastern Ontario, Canada	Ethier, K; Fahrig, L	2011///	LANDSCAPE ECOLOGY	26	6	10.1007/s10980-011-9614-2	Boreal forest
9474	Sugar maple tree canopies as reservoirs for arthropod functional diversity in forest patches across a fragmented agricultural landscape in southern Quebec, Canada	Maguire, D Y; Bennett, E M; Buddle, C M	2016///	ECOSCIENCE	23	1-2	10.1080/11956860.2016.1192010	Boreal forest
9488	Wildlife community patterns in relation to landscape structure and environmental gradients in a Swedish boreal ecosystem	Wallgren, M; Bergstrom, R; Danell, K; Skarpe, C	2009///	WILDLIFE BIOLOGY	15	3	10.2981/08-045	Stand
9496	GROUND-DWELLING SPIDERS (ARACHNIDA, ARANEAE) IN FRAGMENTED OLD FORESTS AND SURROUNDING MANAGED FORESTS IN SOUTHERN FINLAND	PAJUNEN, T; HAILA, Y; HALME, E; NIEMELA, J; PUNTTILA, P	1995///	ECOGRAPHY	18	1	10.1111/j.1600-0587.1995.tb00119.x	Landscape
9506	Abundances of red fox and pine marten in relation to the composition of boreal forest landscapes	Kurki, S; Nikula, A; Helle, P; Linden, H	1998///	JOURNAL OF ANIMAL ECOLOGY	67	6	10.1046/j.1365-2656.1998.6760874.x	Stand
9517	Local- versus landscape-scale effects on the demography of three forest-breeding songbirds in Ontario, Canada	Richmond, S; Nol, E; Burke, D	2012///	CANADIAN JOURNAL OF ZOOLOGY	90	7	10.1139/Z2012-051	CR species
9525	DISTRIBUTION OF BARK INSECTS IN ISLAND PLANTATIONS OF SPRUCE (PICEA-ABIES (L) KARST) IN SUB-ARCTIC NORWAY	JOHANSSON, L; ANDERSEN, J; NILSSEN, A C	1994///	POLAR BIOLOGY	14	2		CR species
9529	Stand selection by birds in Scots pinewoods in Scotland: the need for more old-growth pinewood	Summers, R W	2007///	IBIS	149	Conference on Woodland Birds - Their Ecology and Management	10.1111/j.1474-919X.2007.00730.x	Landscape
9533	The spacing of mature forest habitat in relation to species-specific scales in managed boreal forests in NE Finland	Mykra, S; Kurki, S; Nikula, A	2000///	ANNALES ZOOLOGICI FENNICI	37	2		Primary data
9540	Drivers of species richness and community integrity of small forest patches in an agricultural landscape	Takkis, K; Kull, T; Hallikma, T; Jaksi, P; Kaljund, K; Kauer, K; Kull, T; Kurina, O; Kulvik, M; Lanno, K; Leht, M; Liira, J; Melts, I; Pehlak, H; Raet, J; Sammet, K; Sepp, K; Vali, U; Laanisto, L	2018///	JOURNAL OF VEGETATION SCIENCE	29	6	10.1111/jvs.12689	CR species
9541	Weak effect of edges on avian nesting success in fragmented and forested landscapes in Ontario, Canada	Falk, K J; Nol, E; Burke, D M	2011///	LANDSCAPE ECOLOGY	26	2	10.1007/s10980-010-9543-5	Landscape
9542	Effects of habitat fragmentation on birds in deciduous forests in Japan	Kurosawa, R; Askins, R A	2003///	CONSERVATION BIOLOGY	17	3	10.1046/j.1523-1739.2003.01118.x	CR species
9561	Regional variability in landscape effects on forest bird communities	Spake, R; Soga, M; Kawamura, K; Cooke, R S; Yamaura, Y; Eigenbrod, F	2020///	LANDSCAPE ECOLOGY	35	5	10.1007/s10980-020-01005-9	Boreal forest
9580	The effect of habitat loss on a deciduous forest specialist species: the White-backed Woodpecker (Dendrocopos leucotos)	Carlson, A	2000///	FOREST ECOLOGY AND MANAGEMENT	131	1-3	10.1016/S0378-1127(99)00215-7	Primary data
9584	Carabid beetle and spider assemblages along a forested urban-rural gradient in southern Finland	Alaruikka, D; Kotze, D J; Matveinen, K; Niemela, J	2002///	JOURNAL OF INSECT CONSERVATION	6	4	10.1023/A:1024432830064	Landscape
9587	Conserving woodland butterflies in managed forests: Both local and landscape factors matter	Viljur, M L; Tiitsaar, A; Gimbutas, M; Kaasik, A; Valdma, D; Ounap, E; Tammaru, T; Teder, T	2020///	FOREST ECOLOGY AND MANAGEMENT	462		10.1016/j.foreco.2020.118002	CR species
9593	SEMINATURAL DECIDUOUS BROADLEAVED WOODS IN SOUTHERN SWEDEN - HABITAT FACTORS OF IMPORTANCE TO SOME BRYOPHYTE SPECIES	GUSTAFSSON, L; FISKESJO, A; HALLINGBACK, T; INGELOG, T; PETTERSSON, B	1992///	BIOLOGICAL CONSERVATION	59	SYMP ON ENDANGERED BRYOPHYTES IN EUROPE - CAUSES AND CONSERVATION	10.1016/0006-3207(92)90579-C	Boreal forest
9607	Does fragmentation by logging reduce grouse reproductive success in boreal forests?	Borchtchevski, V G; Hjeljord, O; Wegge, P; Sivkov, A V	2003///	WILDLIFE BIOLOGY	9	9th International Grouse Symposium	10.2981/wlb.2003.015	Stand
9611	Effects of size, shape, and edge on vegetation in remnants of the upland boreal mixed-wood forest in agro-environments of Alberta, Canada	Gignac, L D; Dale, M R T	2007///	CANADIAN JOURNAL OF BOTANY-REVUE CANADIENNE DE BOTANIQUE	85	3	10.1139/B07-018	Landscape
9630	Negative impacts of felling in exotic spruce plantations on moth diversity mitigated by remnants of deciduous tree cover	Kirkpatrick, L; Bailey, S; Park, K J	2017///	FOREST ECOLOGY AND MANAGEMENT	404		10.1016/j.foreco.2017.09.010	Boreal forest
9633	Boreal carabid-beetle (Coleoptera, Carabidae) assemblages along the clear-cut originated succession gradient	Koivula, M; Kukkonen, J; Niemela, J	2002///	BIODIVERSITY AND CONSERVATION	11	7	10.1023/A:1016018702894	Landscape
9634	Trends in avian use of reclaimed boreal forest habitat in Canada's oil sands	Hawkes, V C; Hentze, N; Gerwing, T G	2021///	AVIAN CONSERVATION AND ECOLOGY	16	2	10.5751/ACE-01915-160205	Landscape
9637	Estimates of connectivity reveal non-equilibrium epiphyte occurrence patterns almost 180 years after habitat decline	Johansson, V; Snall, T; Ranius, T	2013///	OECOLOGIA	172	2	10.1007/s00442-012-2509-3	Stand
9651	Loss and fragmentation of mature woodland reduce the habitat niche breadth of forest birds	Torrenta, R; Lacoste, F; Villard, M A	2018///	LANDSCAPE ECOLOGY	33	11	10.1007/s10980-018-0718-9	CR species
9704	Are sensitive avian species still present in fragmented woodlots of southwestern Quebec (Canada)?	Carignan, V; Drapeau, P	2002///	AVIAN LANDSCAPE ECOLOGY: PURE AND APPLIED ISSUES IN THE LARGE-SCALE ECOLOGY OF BIRDS		11th Annual Conference of the International-Association-for-Landscape-Ecology		Boreal forest
9707	Multi-scale ecology of woodland bat the role of species pool, landscape complexity and stand structure	Kalda, R; Kalda, O; Lohmus, K; Liira, J	2015///	BIODIVERSITY AND CONSERVATION	24	2	10.1007/s10531-014-0811-6	CR species
9733	Large-scale occurrence patterns of red-listed lichens and fungi on old oaks are influenced both by current and historical habitat density	Ranius, T; Eliasson, P; Johansson, P	2008///	BIODIVERSITY AND CONSERVATION	17	10	10.1007/s10531-008-9387-3	Stand
9773	Long-term effects of clear-cutting on epigaeic beetle assemblages in boreal forests	Johansson, T; Hjalten, J; Olsson, J; Dynesius, M; Roberge, J M	2016///	FOREST ECOLOGY AND MANAGEMENT	359		10.1016/j.foreco.2015.09.041	Landscape
9789	The relative effects of habitat loss and fragmentation on population genetic variation in the red-cockaded woodpecker (Picoides borealis)	Bruggeman, D J; Wiegand, T; Fernandez, N	2010///	MOLECULAR ECOLOGY	19	17	10.1111/j.1365-294X.2010.04659.x	Primary data
9801	Demography of two endemic forest-floor mammals of southeastern Alaskan temperate rain forest	Smith, W P; Nichols, J V	2004///	JOURNAL OF MAMMALOGY	85	3	10.1644/BEH-003	Boreal forest
9882	Densities of eastern chipmunks (Tamias striatus) in farmland woodlots decline with increasing area and isolation	Reunanen, I; Grubb, T C	2005///	AMERICAN MIDLAND NATURALIST	154	2	10.1674/0003-0031(2005)154[0433:DOECTS]2.0.CO;2	Boreal forest
9908	Response of breeding bird communities to forest harvest around seasonal ponds in northern forests, USA	Hanowski, J; Danz, N; Lind, J	2006///	FOREST ECOLOGY AND MANAGEMENT	229	1-3	10.1016/j.foreco.2006.03.011	CR species
9915	Regenerating clearcuts combined with postharvest forestry treatments promote habitat for breeding and post-breeding spruce-fir avian assemblages in the Atlantic Northern Forest	Rolek, B W; Harrison, D J; Loftin, C S; Wood, P B	2018///	FOREST ECOLOGY AND MANAGEMENT	427		10.1016/j.foreco.2018.05.068	Landscape
9931	Predicting effects of selection cutting on avian diversity and abundance in shade-tolerant hardwood forests of central Ontario	Kirk, D A; Solymos, P; Hall, J; Hyslop, C	2020///	FOREST ECOLOGY AND MANAGEMENT	476		10.1016/j.foreco.2020.118430	Boreal forest
9936	Land snail diversity can reflect degrees of anthropogenic disturbance	Douglas, D D; Brown, D R; Pederson, N	2013///	ECOSPHERE	4	2	10.1890/ES12-00361.1	Boreal forest
10012	CONSERVATION VALUE OF NATURE-RESERVES - DO HOLE-NESTING BIRDS PREFER PROTECTED FORESTS IN SOUTHERN FINLAND	VIRKKALA, R; RAJASARKKA, A; VAISANEN, R A; VICKHOLM, M; VIROLAINEN, E	1994///	ANNALES ZOOLOGICI FENNICI	31	1		Landscape
10038	Landscape structure and local habitat characteristics as correlates of Glaucomys sabrinus and Tamiasciurus hudsonicus occurrence	Patterson, J E H; Malcolm, J R	2010///	JOURNAL OF MAMMALOGY	91	3	10.1644/09-MAMM-A-118.1	Boreal forest
10095	Contrasting long-term effects of transient anthropogenic edges and forest fragment size on generalist and specialist deadwood-dwelling fungi	Ruete, A; Snall, T; Jonsson, B G; Jonsson, M	2017///	JOURNAL OF APPLIED ECOLOGY	54	4	10.1111/1365-2664.12835	Primary data
10133	Multiscale assessment of the influence of habitat structure and composition on bird assemblages in boreal forest	Lemaitre, J; Darveau, M; Zhao, Q; Fortin, D	2012///	BIODIVERSITY AND CONSERVATION	21	13	10.1007/s10531-012-0366-3	Fragmentation
10173	Effects of experimental harvesting on spider (Araneae) assemblages in boreal deciduous forests	Buddle, C M; Shorthouse, D P	2008///	CANADIAN ENTOMOLOGIST	140	Symposium on Maintaining Arthropods in Northern Forest Ecosystems	10.4039/n07-LS01	CR species
10176	Distribution of birds in natural landscape mosaics of old-growth forests in northern Sweden: relations to habitat area and landscape context	Edenius, L; Sjoberg, K	1997///	ECOGRAPHY	20	5	10.1111/j.1600-0587.1997.tb00410.x	Stand
10184	Community and species responses by birds to group retention in a coastal temperate forest on Vancouver Island, British Columbia	Preston, M I; Harestad, A S	2007///	FOREST ECOLOGY AND MANAGEMENT	243	1	10.1016/j.foreco.2007.03.002	Boreal forest
10202	Insular patterns of calicioid lichens in a boreal old-growth forest-wetland mosaic	Kruys, N; Jonsson, B G	1997///	ECOGRAPHY	20	6	10.1111/j.1600-0587.1997.tb00429.x	Fragmentation
10213	Using patch and landscape variables to model bird abundance in a naturally heterogeneous landscape	Crozier, G E; Niemi, G J	2003///	CANADIAN JOURNAL OF ZOOLOGY-REVUE CANADIENNE DE ZOOLOGIE	81	3	10.1139/Z03-022	Boreal forest
10273	Are small sedentary species affected by habitat fragmentation? Local vs. landscape factors predicting species richness and composition of land molluscs in Swedish conservation forests	Gotmark, F; von Proschwitz, T; Franc, N	2008///	JOURNAL OF BIOGEOGRAPHY	35	6	10.1111/j.1365-2699.2008.01882.x	CR species
10316	Fragments are not like real islands: Landscape context and population trends of birds in boreal forests	Brotons, L; Monkkonen, M; Martin, J L	2002///	AVIAN LANDSCAPE ECOLOGY: PURE AND APPLIED ISSUES IN THE LARGE-SCALE ECOLOGY OF BIRDS		11th Annual Conference of the International-Association-for-Landscape-Ecology		Primary data
10339	Nested plant and fungal communities; the importance of area and habitat quality in maximizing species capture in boreal old-growth forests	Berglund, H; Jonsson, B G	2003///	BIOLOGICAL CONSERVATION	112	3	10.1016/S0006-3207(02)00329-4	Fragmentation
10340	Spatial pattern in the occurrence of the lichen Lobaria pulmonaria in managed and virgin boreal forests	Gu, W D; Kuusinen, M; Konttinen, T; Hanski, I	2001///	ECOGRAPHY	24	2	10.1034/j.1600-0587.2001.240204.x	Stand
10348	THE INFLUENCE OF FINE-SCALE HABITAT FEATURES ON REGIONAL VARIATION IN POPULATION PERFORMANCE OF ALPINE WHITE-TAILED PTARMIGAN	Fedy, B; Martin, K	2011///	CONDOR	113	2	10.1525/cond.2011.100070	Boreal forest
10353	Spatial context of breeding ponds and forest management affect the distribution and population dynamics of the great crested newt	Vuorio, V; Reunanen, P; Tikkanen, O P	2016///	ANNALES ZOOLOGICI FENNICI	53	1-2	10.5735/086.053.0202	Boreal forest
10355	Specialised woodpeckers and naturalness in hemiboreal forests - Deriving quantitative targets for conservation planning	Roberge, J M; Angelstam, P; Villard, M A	2008///	BIOLOGICAL CONSERVATION	141	4	10.1016/j.biocon.2008.01.010	Stand
10364	Influence of landscape pattern on breeding distribution and success in a threatened Alcid, the marbled murrelet: model transferability and management implications	Zharikov, Y; Lank, D B; Cooke, F	2007///	JOURNAL OF APPLIED ECOLOGY	44	4	10.1111/j.1365-2664.2007.01319.x	Boreal forest
10365	Habitat islands, forest edge and spring-active invertebrate assemblages	Pearce, J L; Venier, L A; Eccles, G; Pedlar, J; McKenney, D	2005///	BIODIVERSITY AND CONSERVATION	14	12	10.1007/s10531-004-0255-5	Landscape
10410	Effect of small-scale forest management on fungivorous Coleoptera in old-growth forest fragments in southeastern Ontario, Canada	Zeran, R M; Anderson, R S; Wheeler, T A	2007///	CANADIAN ENTOMOLOGIST	139	1	10.4039/n06-030	Boreal forest
10412	The biodiversity contribution of wood plantations: Contrasting the bird communities of Sweden's protected and production oak forests	Felton, A; Hedwall, P O; Lindbladh, M; Nyberg, T; Felton, A M; Holmstrom, E; Wallin, I; Lof, M; Brunet, J	2016///	FOREST ECOLOGY AND MANAGEMENT	365		10.1016/j.foreco.2016.01.030	CR species
10414	Short-term use of different residual forest structures by three sciurid species in a clear-cut boreal landscape	Cote, M; Ferron, J	2001///	CANADIAN JOURNAL OF FOREST RESEARCH	31	10	10.1139/cjfr-31-10-1805	CR species
10430	HABITAT SELECTION IN THE EURASIAN RED SQUIRREL, SCIURUS-VULGARIS, IN RELATION TO FOREST FRAGMENTATION	ANDREN, H; DELIN, A	1994///	OIKOS	70	1	10.2307/3545697	CR species
10433	A test of the habitat amount hypothesis as an explanation for the species richness of forest bird assemblages	Torrenta, R; Villard, M A	2017///	JOURNAL OF BIOGEOGRAPHY	44	8	10.1111/jbi.13022	Boreal forest
10438	Forest fragmentation is associated with primary brood sex ratio in the treecreeper (Certhia familiaris)	Suorsa, P; Helle, H; Huhta, E; Jantti, A; Nikula, A; Hakkarainen, H	2003///	PROCEEDINGS OF THE ROYAL SOCIETY B-BIOLOGICAL SCIENCES	270	1530	10.1098/rspb.2003.2490	Diversity
10440	Cost-effectiveness of silvicultural measures to increase substrate availability for red-listed wood-living organisms in Norway spruce forests	Jonsson, M; Ranius, T; Ekvall, H; Bostedt, G; Dahlberg, A; Ehnstrom, B; Norden, B; Stokland, J N	2006///	BIOLOGICAL CONSERVATION	127	4	10.1016/j.biocon.2005.09.004	Primary data
10448	Beyond a minimum substrate supply: Sustaining saproxylic beetles in semi-natural forest management	Kraut, A; Liira, J; Lohmus, A	2016///	FOREST ECOLOGY AND MANAGEMENT	360		10.1016/j.foreco.2015.10.016	Landscape
10459	Survival and population growth rate of the threatened Siberian flying squirrel (Pteromys volans) in a fragmented forest landscape	Lampila, S; Wistbacka, R; Makela, A; Orell, M	2009///	ECOSCIENCE	16	Symposium on Natural Hazards and Natural Disturbances in Mountain Forest - Challenges and Opportunities for Silviculture	10.2980/16-1-3184	Landscape
10479	Landscape drivers of site occupancy by remnant populations of arctic ground squirrels (Urocitellus parryii)	Kukka, P M; Werner, J R; Andresen, L M; Krebs, C J; Jung, T S	2021///	EUROPEAN JOURNAL OF WILDLIFE RESEARCH	67	6	10.1007/s10344-021-01534-x	Boreal forest
10504	Temporal dynamics of edge effects on nest predation risk for the marbled murrelet	Malt, J; Lank, D	2007///	BIOLOGICAL CONSERVATION	140	1-2	10.1016/j.biocon.2007.08.011	Boreal forest
10509	Fluctuating asymmetry as a biomarker of habitat fragmentation in an area-sensitive passerine, the Eurasian treecreeper (Certhia familiaris)	Helle, S; Huhta, E; Suorsa, P; Hakkarainen, H	2011///	ECOLOGICAL INDICATORS	11	3	10.1016/j.ecolind.2010.11.004	Diversity
10510	HABITAT USE AND SPECIES RICHNESS OF BATS IN A PATCHY LANDSCAPE	DEJONG, J	1995///	ACTA THERIOLOGICA	40	3	10.4098/AT.arch.95-23	CR species
10511	The Potential of Production Forests for Sustaining Lichen Diversity: A Perspective on Sustainable Forest Management	Lohmus, P; Lohmus, A	2019///	FORESTS	10	12	10.3390/f10121063	Landscape
10515	Patch occupancy by squirrels in fragmented deciduous forest: effects of behavior	Walpole, A A; Bowman, J	2011///	ACTA THERIOLOGICA	56	1	10.1007/s13364-010-0010-0	Boreal forest
10518	Estimating the consequences of habitat fragmentation on extinction risk in dynamic landscapes	Gu, W D; Heikkila, R; Hanski, I	2002///	LANDSCAPE ECOLOGY	17	8	10.1023/A:1022993317717	Primary data
10567	Can multifunctional forest landscapes sustain a high diversity of saproxylic beetles?	Ekstro, A L; Bergmark, P; Hekkala, A M	2021///	FOREST ECOLOGY AND MANAGEMENT	490		10.1016/j.foreco.2021.119107	Stand
10576	The effects of habitat fragmentation by forestry and agriculture on the abundance of small mammals in the southern boreal mixedwood forest	Bayne, E M; Hobson, K A	1998///	CANADIAN JOURNAL OF ZOOLOGY-REVUE CANADIENNE DE ZOOLOGIE	76	1	10.1139/cjz-76-1-62	CR species
10602	Canada lynx occurrence and forest management in the Acadian Forest	Simons-Legaard, E M; Harrison, D J; Krohn, W B; Vashon, J H	2013///	JOURNAL OF WILDLIFE MANAGEMENT	77	3	10.1002/jwmg.508	Stand
10643	Lichen colonization patterns show minor effects of dispersal distance at landscape scale	Gjerde, I; Blom, H H; Heegaard, E; Saetersdal, M	2015///	ECOGRAPHY	38	9	10.1111/ecog.01047	CR species
10645	Habitat suitability models of saproxylic red-listed boreal forest species in long-term matrix management: Cost-effective measures for multi-species conservation	Tikkanen, O P; Heinonen, T; Kouki, J; Matero, J	2007///	BIOLOGICAL CONSERVATION	140	3-4	10.1016/j.biocon.2007.08.020	Primary data
10663	Occupancy pattern of a long-horned beetle in a variegated forest landscape: linkages between tree quality and forest cover across spatial scales	Vergara, P M; Meneses, L O; Grez, A A; Quiroz, M S; Soto, G E; Perez-Hernandez, C G; Diaz, P A; Hahn, I J; Fierro, A	2017///	LANDSCAPE ECOLOGY	32	2	10.1007/s10980-016-0443-1	Boreal forest
10690	Species-area relationships of red-listed species in old boreal forests: a large-scale data analysis	Tikkanen, O P; Punttila, P; Heikkila, R	2009///	DIVERSITY AND DISTRIBUTIONS	15	5	10.1111/j.1472-4642.2009.00590.x	Stand
10707	Boreal small mammals show evidence of density-dependent patterns with area-sensitivity	Chavel, E E; Imbeau, L; Mazerolle, M J; Drapeau, P	2017///	FOREST ECOLOGY AND MANAGEMENT	400		10.1016/j.foreco.2017.06.008	CR species
10713	Old manor parks as potential habitats for forest flora in agricultural landscapes of Estonia	Liira, J; Lohmus, K; Tuisk, E	2012///	BIOLOGICAL CONSERVATION	146	1	10.1016/j.biocon.2011.11.034	CR species
10717	Long-term colonization ecology of forest-dwelling species in a fragmented rural landscape - dispersal versus establishment	Lohmus, K; Paal, T; Liira, J	2014///	ECOLOGY AND EVOLUTION	4	15	10.1002/ece3.1163	CR species
10721	The tragedy of the science-policy gap - Revised legislation fails to protect an endangered species in a managed boreal landscape	Wistbacka, R; Orell, M; Santangeli, A	2018///	FOREST ECOLOGY AND MANAGEMENT	422		10.1016/j.foreco.2018.04.017	Primary data
10725	Habitat preferences of Clethrionomys rufocanus in boreal sweden	Christensen, P; Hornfeldt, B	2006///	LANDSCAPE ECOLOGY	21	2	10.1007/s10980-005-1052-6	Landscape
10757	Testing bat abundance and diversity predictions by PREBAT, a connectivity-based habitat suitability model for insectivorous bats	von Hirschheydt, G; Kindvall, O; de Jong, J	2020///	EUROPEAN JOURNAL OF WILDLIFE RESEARCH	66	2	10.1007/s10344-020-1368-1	Primary data
10796	Effects of stand structure and landscape characteristics on habitat use by birds and small mammals in managed boreal forest of eastern Canada	St.-Laurent, M.-H.; Ferron, J; Hins, C; Gagnon, R	2007///	Canadian Journal of Forest Research	37	8	10.1139/X06-295	CR species
10827	Positive edge effects on forest-interior cryptogams in clear-cuts	Caruso, A; Rudolphi, J; Rydin, H	2011///	PLoS ONE	6	11	10.1371/journal.pone.0027936	Landscape
10912	Edge effects on epiphytic lichens in unmanaged black alder stands in southern Latvia	Liepa, L; Straupe, I	2015///		2			Landscape
11159	Polypore (Basidiomycetes) species richness and community structure in natural boreal forests of NW Russian Karelia and adjacent areas in Finland	Lindgren, M	2001///	Acta Botanica Fennica		170		Availability - online access
11199	Landscape-scale disturbances modified bird community	Zhao, Q; Azeria, E T; Le Blanc, M.-L.; Lemaître, J; Fortin, D	2013///	PLoS ONE	8	11	10.1371/journal.pone.0081358	CR species
11269	Short-term demographic response of an old forest specialist to experimental selection harvesting	Poulin, J.-F.; Villard, M.-A.; Haché, S	2010///	Ecoscience	17	1	10.2980/17-1-3297	Landscape
11367	Suitable habitat distribution for the long-tailed tit (aegithalos caudatus) as indicated by the frequency of accurence - A long-term study	Jansson, G; Saari, L	1999///	Ornis Fennica	76	3		Stand
11379	Assessing the utility of a novel terrestrial biodiversity quality indicator with 10 years of monitoring data	McKenzie, T; Normand, L; Iwanycki, N; Miller, G; Prior, P	2018///	Ecological Indicators	85		10.1016/j.ecolind.2017.09.049	Boreal forest
11425	Small mammal communities in the fragmented landscape in lithuania	Šinkūnas, R	2006///	Acta Zoologica Lituanica	16	2	10.1080/13921657.2006.10512721	CR species
13105	The interacting effects of forestry and climate change on the demography of a group-living bird population	Layton-Matthews, K; Ozgul, A; Griesser, M	2018///	Oecologia	186	4	10.1007/s00442-018-4100-z	Stand
13458	Responses of red-backed voles (Myodes gapperi) to windrows of woody debris along forest-clearcut edges	Sullivan, T P; Sullivan, D S	2014///	Wildlife Research	41	3	10.1071/WR14050	Boreal forest
13515	Maladaptive Habitat Use of a North American Woodpecker in Population Decline	Frei, B; Fyles, J W; Nocera, J J	2013///	Ethology	119	5	10.1111/eth.12074	Boreal forest
14689	Effects of forest management on birds breeding in northern Finland	Virkkala, R	1987///	Annales Zoologici Fennici	24	4		Landscape
14736	Assessment of insect occurrence in boreal forests based on satellite imagery and field measurements	Vaisanen, R; Heliovaara, K	1994///	Acta Forestalia Fennica	243		10.14214/aff.7505	CR species
14947	Population ecology and conservation of beetles and pseudoscorpions living in hollow oaks in Sweden	Ranius, T	2002///	Animal Biodiversity and Conservation	25	1		Primary data
14993	Habitat use and foraging behavior of male Black-and-white Warblers (Mniotilta varia) in forest fragments and in a contiguous boreal forest	Paszkowski, C A; Sodhi, N S; Jamieson, S; Zohar, S A	2004///	Ornithological Science	3	1	10.2326/osj.3.75	Landscape
15037	Karakteristika ved to territorier for hvitryggspett Dendrocopos leucotos i Telemark	Heggland, A	2004///	Ornis Norvegica	27	2	10.15845/on.v27i0.198	Landscape
15351	Riparian alder ecosystems as epiphytic lichen refugia in sub-boreal spruce forests of British Columbia	Doering, M; Coxson, D	2010///	Botany	88	2	10.1139/B09-096	Landscape
15368	Distribution and size of capercaillie leks in relation to old forest fragmentation	Rolstad, J.; Wegge, P.	1987///	Oecologia	72	3	10.1007/BF00377569	CR species
16651	Black grouse and forestry: habitat requirements and management	Cayford, J T	1993///	Forestry Commission Technical Paper	1			Primary data
16908	Habitat selection by martens: landscape implications for a forest specialist	Harrison, D J; Katnik, D D; Elowe, K D	1999///	NCASI Technical Bulletin		781 I		Stand
16918	Effects of habitat and landscape patterns on avian distribution and abundance in northeastern Minnesota	Pearson, C W	1999///	NCASI Technical Bulletin	2	781		CR species
16924	Avian diversity in managed aspen and northern hardwood forest in Minnesota	Wemmer, L C	1999///	NCASI Technical Bulletin	2	781		Primary data
17017	Effects of housing development on bird species diversity in a forest fragment in Ontario, Canada	McWilliam, W J; Brown, R D	2001///	Landscape Research	26	4	10.1080/01426390120090175	Boreal forest
17048	Impact of landscape management on the genetic structure of red squirrel populations	Hale, M L; Lurz, P W W; Shirley, M D F; Rushton, S; Fuller, R M; Wolff, K	2001///	Science	293	5538	10.1126/science.1062574	Diversity
17132	Human-induced alteration of two boreal forest landscapes in central Norway, and some possible consequences for avian fauna	Thingstad, P G; Skjeggedal, T; Markhus, G	2003///	Journal for Nature Conservation	11	3	10.1078/1617-1381-00048	Primary data
18363	Relevance of Broad-Leaved Forest Stands for Maintaining Epiphytic Bryophyte Species and Functional Trait Diversity in Forest Landscape in Latvia	Gerra-Inohosa, L; Strazdiņa, L	2021///	Proceedings of the Latvian Academy of Sciences, Section B: Natural, Exact, and Applied Sciences	75	4	10.2478/prolas-2021-0044	Landscape
18454	Community-level modelling of boreal forest mammal distribution in an oil sands landscape	Wittische, J; Heckbert, S; James, P M A; Burton, A C; Fisher, J T	2021///	Science of the Total Environment	755		10.1016/j.scitotenv.2020.142500	Stand
18695	Managed and unmanaged pinus sylvestris forest stands harbour similar diversity and composition of the phyllosphere and soil fungi	Lynikienė, J; Marčiulynienė, D; Marčiulynas, A; Gedminas, A; Vaičiukynė, M; Menkis, A	2020///	Microorganisms	8	2	10.3390/microorganisms8020259	Landscape
20134	Responses of ground-dwelling spiders (Araneae) to variable retention harvesting practices in the boreal forest	Pinzon, J; Spence, J R; Langor, D W	2012///	Forest Ecology and Management	266		10.1016/j.foreco.2011.10.045	CR species
20160	The response of land snail assemblages below aspens to forest fire and clear-cutting in Fennoscandian boreal forests	Hylander, K	2011///	Forest Ecology and Management	261	11	10.1016/j.foreco.2011.02.003	Landscape
20551	Bat responses to changes in forest composition and prey abundance depend on landscape matrix and stand structure	Froidevaux Jérémy S P; Barbaro Luc; Vinet Olivier; Larrieu Laurent; Bas Yves; Molina Jérôme; Calatayud François; Brin Antoine	2021	Scientific Reports (Nature Publisher Group)	11	1	10.1038/s41598-021-89660-z	Boreal forest
20570	Nest-site selection by the white-tailed eagle and black stork – implications for conservation practice	Zawadzki Grzegorz; Zawadzka Dorota; Sołtys, Anna; Drozdowski Stanisław	2020/12//	Forest Ecosystems	7	1	10.1186/s40663-020-00271-y	Boreal forest
20585	Yearling proportion correlates with habitat structure in a boreal forest landbird community	Pyle, Peter; Foster, Kenneth R; Godwin, Christine M; Kaschube, Danielle R; Saracco, James F	2020/04/24/	PeerJ			10.7717/peerj.8898	CR species
20614	Assessment of Rusty Blackbird Habitat Occupancy in the Long Range Mountains of Newfoundland, Canada Using Forest Inventory Data	Manson, Kathleen K E; McDermott, Jenna P B; Powell, Luke L; Whitaker, Darroch M; Warkentin, Ian G	2020	Diversity	12	9	10.3390/d12090340	Landscape
20694	Can retention harvests help conserve wildlife? Evidence for vertebrates in the boreal forest	Franklin, Caroline M A; Macdonald, S Ellen; Nielsen, Scott E	2019/03//	Ecosphere	10	3	10.1002/ecs2.2632	Landscape
20833	Degradation in landscape matrix has diverse impacts on diversity in protected areas	Häkkilä, Matti; Eric Le Tortorec; Brotons, Lluís; Rajasärkkä, Ari; Tornberg, Risto; Mönkkönen, Mikko	2017/09//	PLoS One	12	9	10.1371/journal.pone.0184792	Stand
20860	Using remote camera traps to assess mammal and bird assemblages across a complex environmental landscape	Cloyed, Carl S; Cappelli, Laura R; Tilson, David A; Crawford, John A; Dell, Anthony I	2017/02/17/	BioRxiv			10.1101/109538	Boreal forest
20879	Riparian Partial Harvesting and Upland Clear Cutting Alter Bird Communities in a Boreal Mixedwood Forest	Holmes, Stephen B; McIlwrick, Ken A; Kreutzweiser, David P; Venier, Lisa A	2017	Forests	8	5	10.3390/f8050141	Landscape
20948	Habitat Effects on the Breeding Performance of Three Forest-Dwelling Hawks	Björklund, Heidi; Valkama, Jari; Tomppo, Erkki; Laaksonen, Toni	2015/09//	PLoS One	10	9	10.1371/journal.pone.0137877	Stand
20963	Scaling Disturbance Instead of Richness to Better Understand Anthropogenic Impacts on Biodiversity	Mayor, Stephen J; Cahill, James F, Jr; He, Fangliang; Boutin, Stan	2015/05//	PLoS One	10	5	10.1371/journal.pone.0125579	CR species
21027	Does Proximity to Wetland Shrubland Increase the Habitat Value for Shrubland Birds of Small Patches of Upland Shrubland in the Northeastern United States?	Buffum, Bill; McKinney, Richard A	2014	International Journal of Forestry Research	2014		10.1155/2014/329836	Boreal forest
21038	Landscape-Scale Disturbances Modified Bird Community Dynamics in Successional Forest Environment	Zhao, Qing; Azeria, Ermias T; Mélanie-Louise Le Blanc; Lemaître, Jérôme; Fortin, Daniel	2013/11//	PLoS One	8	11	10.1371/journal.pone.0081358	CR species
21044	Functional Roles Affect Diversity-Succession Relationships for Boreal Beetles	Gibb, Heloise; Johansson, Therese; Stenbacka, Fredrik; Hjältén, Joakim	2013/08//	PLoS One	8	8	10.1371/journal.pone.0072764	Landscape
21051	Threshold Responses of Forest Birds to Landscape Changes around Exurban Development	Suarez-Rubio, Marcela; Wilson, Scott; Leimgruber, Peter; Lookingbill, Todd	2013/06//	PLoS One	8	6	10.1371/journal.pone.0067593	Boreal forest
21059	Local and Regional Determinants of Colonisation-Extinction Dynamics of a Riparian Mainland-Island Root Vole Metapopulation	Glorvigen, Petter; Andreassen, Harry P; Ims, Rolf A	2013/02//	PLoS One	8	2	10.1371/journal.pone.0056462	Boreal forest
21090	The Legacy of Logging—Estimating Arboreal Lichen Occurrence in a Boreal Multiple-Use Landscape on a Two Century Scale	Horstkotte, Tim; Moen, Jon; Lämås, Tomas; Helle, Timo	2011/12//	PLoS One	6	12	10.1371/journal.pone.0028779	CR species
21125	Saproxylic beetle (Coleoptera) communities and forest management practices in coniferous stands in southwest Nova Scotia, Canada	Dollin, Philana; Majka, Christopher; Duinker, Peter	2008	ZooKeys	2		10.3897/zookeys.2.15	Landscape
21127	Using avian species monitoring and map-based data in a coarse-filter approach to sustaining biodiversity	Vernier, Pierre; Bunnell, Fred	2007///Winter	Journal of Ecosystems and Management	8	3		Stand
21156	Effects of forest fragmentation on bird densities in northern boreal forests.	Helle, P		Ornis Fennica				Landscape
21194	Vertebrate distributions relative to clear-cut edges in a boreal forest landscape	Hansson, L		Landscape ecology			10.1007/BF00124377	Landscape
21226	The effect of fragmentation and intensive management on carabid beetles in coniferous forest	Do, Y; Joo, GJ		Applied Ecology and Environmental Research			10.15666/aeer/1103_451461	Boreal forest
21255	Physiological ramifications of habitat selection in territorial male ovenbirds: consequences of landscape fragmentation	Mazerolle, DF; Hobson, KA		Oecologia			10.1007/s00442-001-0818-z	Diversity
21273	Capercaillie (Tetrao urogallus) Lekking sites in fragmented Finnish forest landscape	Helle, P; Helle, T; Lindén, H		Scandinavian Journal of Forest …			10.1080/02827589409382856	Stand
21277	Habitat associations of five forest owl species in the Manitoba Escarpment with special consideration to forest fragmentation and slope	Hinam, HL						CR species
21292	The effects of forest fragmentation on post-fledging survival and dispersal of a forest songbird.	Rush, S						CR species
21296	Landscape effects of disturbance, habitat heterogeneity and spatial autocorrelation for a ground beetle (Carabidae) assemblage in mature boreal forest	Blanchet, FG; Bergeron, JAC; Spence, JR; He, F		Ecography			10.1111/j.1600-0587.2012.07762.x	Stand
21299	Composition and abundance of ground-dwelling Coleoptera in a fragmented and continuous forest	Jennings, VH; Tallamy, DW		Environmental Entomology			10.1603/0046-225X(2006)35[1550:CAAOGC]2.0.CO;2	Stand
21306	The occurrence of hazel grouse in the boreal forest: effects of habitat composition at several spatial scales	Åberg, J						Primary data
21317	Relationship of the Common Treecreeper Certhia familiaris to edge effect and forest fragmentation.	Kuitunen, M; Helle, P		Ornis Fennica				Landscape
21327	Edge influence from linear disturbances and recovery of understory communities in boreal forests	Echiverri, LFI						Primary data
21371	Effects of forest fragmentation on reproductive success of birds in boreal forests	Huhta, E						Primary data
21388	Management targets for the conservation of hazel grouse in boreal landscapes	Jansson, G; Angelstam, P; Åberg, J; Swenson, JE		Ecological Bulletins				Primary data
21406	Artificial Nest Prédation Dynamics Along a Forest Fragmentation Gradient: A Preliminary Analysis	Hobson, K					10.1300/j091v05n01_06	Diversity
21419	The effects of forest patch size and matrix type on changes in carabid beetle assemblages in an urbanized landscape	Gaublomme, E; Hendrickx, F; Dhuyvetter, H; ...		… conservation			10.1016/j.biocon.2008.07.022	Boreal forest
21432	Scattered trees are keystone structures–implications for conservation	Manning, AD; Fischer, J; Lindenmayer, DB		Biological conservation				Primary data
21437	Invasion of matrix species in small habitat patches	Ås, S		Conservation Ecology			10.5751/es-00101-030101	Landscape
21455	Historical perspepctives on landscape representation and forest composition in Woodland Key Habitats compared to formally protected forest in boreal Sweden	Eriksson, S; Lönn, M						Diversity
21464	Conserving a variety of ancient forest patches maintains historic arthropod diversity	Yekwayo, I; Pryke, JS; Roets, F; Samways, MJ		Biodiversity and conservation			10.1007/s10531-016-1096-8	Boreal forest
21467	Nestedness, SLOSS and conservation networks of boreal herb‐rich forests	Hokkanen, PJ; Kouki, J; ...		Applied Vegetation …			10.1111/j.1654-109X.2009.01031.x	Landscape
21487	The Environmental Consequences of FOREST FRAGMENTATION in the Western Maine Mountains	Collaborative, MM						Primary data
21490	Winter responses of forest birds to habitat corridors and gaps	Clair, CC St.; Bélisle, M; Desrochers, A; Hannon, S		Conservation Ecology			10.5751/es-00068-020213	Diversity
21496	Use of indicator species to assess forest continuity: a critique	Rolstad, J; Gjerde, I; Gundersen, VS; Sætersdal, M		Conservation Biology			10.1046/j.1523-1739.2002.00552.x	Primary data
21534	Habitat associations of wood frogs (Rana sylvatica), and effects of fragmentation, in boreal mixedwood forests	Wind, Elke	1996///					CR species
21536	Are Rare Wood Decay Fungi Threatened by Inability to Spread?	Stenlid, Jan; Gustafsson, Mårten	2001/03//	Ecological Bulletins		49		Primary data
21560	Occurrence of the lesser spotted woodpecker Dendrocopos minor in relation to area of deciduous forest	Wiktander, U.; Nilsson, I. N.; Nilsson, S. G.; Olsson, O.; Pettersson, B.; Stagen, A.	1992///	Ornis Fennica	69	3		Stand
21562	Occurrence of Three-toed Woodpecker Picoides tridactylus at the scales of forest stand and landscape	Amcoff, M	1996///	Ornis Svecica	6	3		Stand
21571	Effect of continuity, area, connectivity and surrounding landscape on forest specialist plant species in deciduous forest	Nilsson, Anneli	2016///		Independent thesis Advanced level (degree of Master (Two Years))			CR species
21572	Fluctuations in the odonate (dragonfly) species composition in relation to anthropogenic modifications of the forest landscape	Classon, Linnea	2018///		Independent thesis Advanced level (degree of Master (One Year))			Stand
21573	Fragmenteringspåverkan på artdiversitet och individantal hos 4 taxa av dagfjärilar, Rhopalocera, i Bergslagen, augusti 2017. : Translation not available.	Mård, Adam	2019///		Independent thesis Basic level (degree of Bachelor)			CR species
21574	The long-term decline of the grey-sided vole (Clethrionomys rufocanus) in boreal Sweden: importance of focal forest patch and matrix	Christensen, Pernilla	2006///					Primary data
21578	Effects of landscape patterns on small mammal abundance	Ecke, Frauke	2003///	Doctoral thesis / Luleå University of Technology 1 jan 1997 → … NV				Primary data
21580	Composition of Cavity-Nesting Bird Communities in Montane Aspen Woodland Fragments: The Roles of Landscape Context and Forest Structure	Lawler, Joshua J; Edwards Jr., Thomas C	2002/11//	The Condor	104	4	10.1093/condor/104.4.890	Boreal forest
21583	Increasing numbers of wintering forest birds in swedish lapland 1986–2017 show stronger correlations with forest development than with local weather	Ferry, Björn; Rune, Håkan; Andersson, Ulf; Green, Martin	2020///	Ornis Svecica	30	February	10.34080/os.v30.19633	Stand
21586	The role of landscape, topography, and geodiversity in explaining vascular plant species richness in a fragmented landscape	Räsänen, Aleksi; Kuitunen, Markku; Hjort, Jan; Vaso, Asta; Kuitunen, Tuomo; Lensu, Anssi	2016///	Boreal Environment Research	21	1-2		Stand
21587	Inventering av marksvamp i Gävleborgs kalkbarr- skogar och sandtallskogar	Länsstyrelsen Gävleborg	2016///					Landscape
21588	Inventering av svamp i kalkbarrskog och sandtallskog 2018-2020	Länsstyrelsen Jönköping	2021///					Landscape
21591	E FFECT ON V IRGIN F OREST AND M ANAGED F OREST B IRDS : A M ULTI - SCALE S TUDY	Huhta, Esa; Jokimäki, Jukka	2015///	Advances of Environmental Sciences	36	January		CR species
21602	Small Mammals in Farm Woodlands: The Effects of Habitat, Isolation and Surrounding Land-Use Patterns	Fitzgibbon, Clare D	1997/03//	Journal of Applied Ecology	34	2	10.2307/2404895	Boreal forest
21609	Bird communities in small woods in an agricultural landscape: Effects of area and isolation	Opdam, P; Rijsdijk, G; Hustings, F	1985///	Biological Conservation	34	4	10.1016/0006-3207(85)90039-4	Boreal forest
21613	The species pool concept applied to forests in a fragmented landscape: dispersal limitation versus habitat limitation	Butaye, Jan; Jacquemyn, Hans; Honnay, Olivier; Hermy, Martin	2002/02//	Journal of Vegetation Science	13	1	10.1111/j.1654-1103.2002.tb02020.x	Boreal forest
21616	Effects of Boreal Forest Fragmentation on Capercaillie Grouse: Empirical Evidence and Management Implications BT	Wegge, Per; Rølstad, Jørund; Gjerde, Ivar	1992///				10.1007/978-94-011-2868-1_55	Stand
21717	The use of selfie camera traps to estimate home range and movement patterns of small mammals in a fragmented landscape.	Gracanin, A.; Mikac, K. M.			12	7	10.3390/ani12070912	Boreal forest
23705	Forestry impacts on the hidden fungal biodiversity associated with bryophytes	Davey, M L; Kauserud, H; Ohlson, M	2014///	FEMS Microbiol Ecol	90	1	10.1111/1574-6941.12386	Landscape
23803	Multiple drivers of large-scale lichen decline in boreal forest canopies	Esseen, P A; Ekström, M; Grafström, A; Jonsson, B G; Palmqvist, K; Westerlund, B; Ståhl, G	2022///	Glob Chang Biol	28	10	10.1111/gcb.16128	Landscape
23917	Forest fragmentation modifies the composition of bumblebee communities and modulates their trophic and competitive interactions for pollination	Gómez-Martínez, C; Aase, Alto; Totland, Ø; Rodríguez-Pérez, J; Birkemoe, T; Sverdrup-Thygeson, A; Lázaro, A	2020///	Sci Rep	10	1	10.1038/s41598-020-67447-y	CR species
24003	Bacterial, archaeal and eukaryal community structures throughout soil horizons of harvested and naturally disturbed forest stands	Hartmann, M; Lee, S; Hallam, S J; Mohn, W W	2009///	Environ Microbiol	11	12	10.1111/j.1462-2920.2009.02008.x	Landscape
24702	Landscape structure shapes habitat finding ability in a butterfly	Öckinger, E; Van Dyck, H	2012///	PLoS One	7	8	10.1371/journal.pone.0041517	Diversity
25124	Saproxylic and non-saproxylic beetle assemblages in boreal spruce forests of different age and forestry intensity	Stenbacka, F; Hjältén, J; Hilszczański, J; Dynesius, M	2010///	Ecol Appl	20	8	10.1890/09-0815.1	Landscape
25156	Effects of forest patch size on physiological stress and immunocompetence in an area-sensitive passerine, the Eurasian treecreeper (Certhia familiaris): an experiment	Suorsa, P; Helle, H; Koivunen, V; Huhta, E; Nikula, A; Hakkarainen, H	2004///	Proc Biol Sci	271	1537	10.1098/rspb.2003.2620	Diversity
25609	Spruce (Picea abies L.) planting leads post-clearcut bird assemblages to a novel successional pathway-a comparative study in hemiboreal mixed forests	Pass, E; Kont, R; Lohmus, A			79	1	10.1186/s13595-022-01138-8	Landscape
25625	Broadleaf retention benefits to bird diversity in mid-rotation conifer production stands	Lindbladh, M; Elmberg, J; Hedwall, PO; Holmstrom, E; Felton, A			515		10.1016/j.foreco.2022.120223	Landscape
25629	Short-term experimental support for bird diversity retention measures during thinning in European boreal forests	Klein, J; Low, M; Sjogren, J; Eggers, S			509		10.1016/j.foreco.2022.120084	Landscape
25633	Forest clumps: objectives, consequences, and suggestions for changes in the use of this type of retention forestry under conditions of small clearcuts	Gil, W			166	6	10.26202/sylwan.2022033	Primary data
25634	Winter habitat selection of Japanese squirrels in a snowy region of northeastern Japan	Honda, S; Saito, MU; Watabe, R; Watanabe, K			18	3	10.1007/s11355-022-00510-0	Stand
25642	Exploring recruitment dynamics of sugar maple and yellow birch saplings into merchantable stems following harvesting in the Acadian Forest Region of New Brunswick, Canada	Noel, A; Comeau, J; El Adlouni, SE; Pelletier, G; Giroux, MA			52	4	10.1139/cjfr-2021-0226	Landscape
25647	Initial succession after wildfire in dry boreal forests of northwestern North America	Dawe, DA; Parisien, MA; Van Dongen, A; Whitman, E			223	7	10.1007/s11258-022-01237-6	Fragmentation
25653	Recommendations to enhance breeding bird diversity in managed plantation forests determined using LiDAR	Tew, ER; Conway, GJ; Henderson, IG; Milodowski, DT; Swinfield, T; Sutherland, WJ			32	7	10.1002/eap.2678	Boreal forest
25662	Dispersal without drivers: Intrinsic and extrinsic variables have no impact on movement distances in a terrestrial amphibian	Jreidini, N; Green, DM			12	10	10.1002/ece3.9368	Boreal forest
25680	Managing forests for old-growth attributes better promotes the provision of ecosystem services than current age-based old-growth management	Barros, LD; Venter, M; Elkin, C; Venter, O			511		10.1016/j.foreco.2022.120130	Primary data
25685	Potential cougar habitats and dispersal corridors in Eastern North America	Winkel, BM; Nielsen, CK; Hillard, EM; Sutherland, RW; LaRue, MA					10.1007/s10980-022-01538-1	Primary data
25686	Mature and old-growth forests contribute to large-scale conservation targets in the conterminous United States	DellaSala, DA; Mackey, B; Norman, P; Campbell, C; Comer, PJ; Kormos, CF; Keith, H; Rogers, B			5		10.3389/ffgc.2022.979528	Primary data
25692	The disproportionately high value of small patches for biodiversity conservation	Riva, F; Fahrig, L			15	3	10.1111/conl.12881	Primary data
25693	Management diversity begets biodiversity in production forest landscapes	Duflot, R; Fahrig, L; Monkkonen, M			268		10.1016/j.biocon.2022.109514	Primary data
25695	Natural disturbance regimes for implementation of ecological forestry: a review and case study from Nova Scotia, Canada	MacLean, DA; Taylor, AR; Neily, PD; Steenberg, JWN; Basquill, SP; Quigley, E; Boone, CK; Oikle, M; Bush, P; Stewart, B			30	1	10.1139/er-2021-0042	Primary data
25696	The quest for sustainable forest bioenergy: win-win solutions for climate and biodiversity	Giuntoli, J; Barredo, JI; Avitabile, V; Camia, A; Cazzaniga, NE; Grassi, G; Jasinevicius, G; Jonsson, R; Marelli, L; Robert, N; Agostini, A; Mubareka, S			159		10.1016/j.rser.2022.112180	Primary data
25697	The response of bats to dispersed retention of broad-leaved trees in harvested conifer plantations in Hokkaido, northern Japan	Teshima, N; Kawamura, K; Akasaka, T; Yamanaka, S; Nakamura, F			519		10.1016/j.foreco.2022.120300	Landscape
25704	Moth community responses to woodland creation: The influence of woodland age, patch characteristics and landscape attributes	Fuentes-Montemayor, E; Watts, K; Sansum, P; Scott, W; Park, KJ			28	9	10.1111/ddi.13599	CR species
25710	Green islands in a sea of fire: the role of fire refugia in the forests of Alberta	Sommers, M; Flannigan, MD					10.1139/er-2021-0115	Primary data
25717	Spatial patterns and species composition of new forest areas present challenges for forest management in Latvia	Rendenieks, Z; Liepa, L; Nikodemus, O			509		10.1016/j.foreco.2022.120097	CR species
25718	Subarctic afforestation: Effects of forest plantations on ground-nesting birds in lowland Iceland	Palsdottir, AE; Gill, JA; Alves, JA; Palsson, S; Mendez, V; Ewing, H; Gunnarsson, TG			59	10	10.1111/1365-2664.14238	Fragmentation
25721	Forest disturbance and occupancy patterns of American ermine (Mustela richardsonii) and long-tailed weasel (Neogale frenata): results from a large-scale natural experiment in Maine, United States	Evans, BE; Mortelliti, A			103	6	10.1093/jmammal/gyac079	CR species
25723	Nesting Features of the Woodpigeon (Columba palumbus L., 1758) in Urban and Natural Landscapes in Belarus	Sakhvon, VV; Grichik, VV			15	5	10.1134/S1995425522050109	Fragmentation
25730	Optimizing habitat connectivity among macaque populations in modern Japan	Enari, H; Seino, H; Uno, T; Morimitsu, Y; Takiguchi, M; Suzuki, K; Tsuji, Y; Yamabata, N; Kiyono, M; Akaza, H; Izumiyama, S; Oi, T; Ebihara, H; Miki, K; Kuramoto, M; Enari, HS			4	11	10.1111/csp2.12824	Boreal forest
25733	Veteran trees in decline: Stratified national monitoring of oaks in Norway	Jacobsen, RM; Birkemoe, T; Evju, M; Skarpaas, O; Sverdrup-Thygeson, A			527		10.1016/j.foreco.2022.120624	Landscape
25735	Effects of an early mass-flowering crop on wild bee communities and traits in power line corridors vary with blooming plants and landscape context	Du Clos, B; Drummond, FA; Loftin, CS			37	10	10.1007/s10980-022-01495-9	Boreal forest
25756	Predicting diversity changes in subalpine moorland ecosystems based on geometry of species distributions and realistic area loss	Makishima, D; Ishii, N; Sutoh, R; Goto, A; Kawai, Y; Taniguchi, H; Uchida, K; Shimazaki, M; Nakashizuka, T; Suyama, Y; Hikosaka, K; Sasaki, T			33	5	10.1111/jvs.13150	Boreal forest
25758	Ecological Sustainability at the Forest Landscape Level: A Bird Assemblage Perspective	Lohmus, A			11	11	10.3390/land11111965	Primary data
25761	Predictive mapping of bryophyte diversity associated with mature forests using LiDAR-derived indices in a strongly managed landscape	Bourgouin, M; Valeria, O; Fenton, NJ			136		10.1016/j.ecolind.2022.108585	Landscape
25768	Land Cover Change Analysis to Assess Sustainability of Development in the Mongolian Plateau over 30 Years	Zhang, Y; Wang, JL; Wang, Y; Ochir, A; Togtokh, C			14	10	10.3390/su14106129	Primary data
25771	Hazel dormouse in managed woodland select for young, dense, and species-rich tree stands	Mortensen, RM; Fuller, MF; Dalby, L; Berg, TB; Sunde, P			519		10.1016/j.foreco.2022.120348	Boreal forest
25773	Trapping mortality accelerates the decline of the fisher, an endangered mesocarnivore, in British Columbia, Canada	Fogarty, RD; Weir, RD; Lofroth, EC; Larsen, KW			49		10.3354/esr01200	Fragmentation
25786	Hedgerows as a habitat for forest plant species in the agricultural landscape of Europe	Litza, K; Alignier, A; Closset-Kopp, D; Ernoult, A; Mony, C; Osthaus, M; Staley, J; Van Den Berge, S; Vanneste, T; Diekmann, M			326		10.1016/j.agee.2021.107809	Boreal forest
25798	From nature reserve to mosaic management: Improving matrix survival, not permeability, benefits regional populations under habitat loss and fragmentation	Yamaura, Y; Fletcher, RJ; Lade, SJ; Higa, M; Lindenmayer, D			59	6	10.1111/1365-2664.14122	Primary data
25804	Distribution models combined with standardized surveys reveal widespread habitat loss in a threatened turtle species	Willey, LL; Jones, MT; Sievert, PR; Akre, TSB; Marchand, M; DeMaynadier, P; Yorks, D; Mays, J; Dragon, J; Erb, L; Zarate, B; Kleopfer, JD; Gipe, KD; Parren, S; Andrews, J; Roberts, HP; Tamplin, JW; Raithel, C; Johnson, L; Ross, AM; Breisch, A; Johnson, G; Angus, S; Drasher, J; Wicklow, B			266		10.1016/j.biocon.2021.109437	Boreal forest
25825	Small Cultural Forests: Landscape Role and Ecosystem Services in a Japanese Cultural Landscape	Piras, F; Fiore, B; Santoro, A			11	9	10.3390/land11091494	Boreal forest
25836	Migratory connectivity and timing for an at-risk Canadian landbird, Eastern Whip-poor-will (Antrostomus vociferus), from two geographically distant breeding areas	Korpach, AM; Davy, CM; Mills, A; Fraser, KC					10.1139/cjz-2021-0175	Fragmentation
25840	Functional traits and metacommunity theory reveal that habitat filtering and competition maintain bird diversity in a human shared landscape	Eyster, HN; Srivastava, DS; Kreitzman, M; Chan, KMA			2022	11	10.1111/ecog.06240	Boreal forest
25843	Riparian reforestation on the landscape scale: Navigating trade-offs among agricultural production, ecosystem functioning and biodiversity	Witing, F; Forio, MAE; Burdon, FJ; Mckie, B; Goethals, P; Strauch, M; Volk, M			59	6	10.1111/1365-2664.14176	Primary data
25861	Combined influence of food availability and agricultural intensification on a declining aerial insectivore	Garrett, DR; Pelletier, F; Garant, D; Belisle, M					10.1002/ecm.1518	Boreal forest
25862	Influence of clear-cutting, strip-cutting, and logging to construct strip roads on necrophagous silphid and dung beetle assemblages in a conifer plantation	Ueda, A; Ito, H; Kanetani, S			27	6	10.1080/13416979.2022.2062814	Boreal forest
25873	Tree size, microhabitat diversity and landscape structure determine the value of isolated trees for bats in farmland	Froidevaux, JSP; Laforge, A; Larrieu, L; Barbaro, L; Park, K; Fialas, PC; Jones, G			267		10.1016/j.biocon.2022.109476	Boreal forest
25899	Early spring orchard pollinators spill over from resource-rich adjacent forest patches	Urban-Mead, KR; Van Dyke, M; Muniz, P; Young, AD; Danforth, BN; McArt, SH					10.1111/1365-2664.14350	Boreal forest
25912	Conservation of birds in fragmented landscapes requires protected areas	Timmers, R; van Kuijk, M; Verweij, PA; Ghazoul, J; Hautier, Y; Laurance, WF; Arriaga-Weiss, SL; Askins, RA; Battisti, C; Berg, A; Daily, GC; Estades, CF; Frank, B; Kurosawa, R; Pojar, RA; Woinarski, JCZ; Soons, MB			20	6	10.1002/fee.2485	Primary data
25934	Influence of roads on space use by European hares in different landscapes	Mayer, M; Fischer, C; Blaum, N; Sunde, P; Ullmann, W					10.1007/s10980-022-01552-3	Boreal forest
25958	Evaluating habitat selection models to predict critical habitat for mountain goats in northwest British Columbia	Wolf, JF; MacAulay, KM; Kriss, KD			86	5	10.1002/jwmg.22229	Boreal forest
26057	Perfect poopers; passerine birds facilitate sexual reproduction in clonal keystone plants of the boreal forest through directed endozoochory towards dead wood	Arnberg, M.P.; Patten, M.A.; Klanderud, K.; Haddad, C.; Larsen, O.; Steyaert, S.M.J.G.			532		10.1016/j.foreco.2023.120842	Landscape
26123	Biodiversity of Fungi Inhabiting European Blueberry in North-Western Russia and in Finland	Gomzhina, M.M.; Gasich, E.L.; Gagkaeva, T.Y.; Gannibal, P.B.			507	1	10.1134/S0012496622060047	Fragmentation
26161	There is still time to reconcile forest management with climate-driven declines in habitat suitability for boreal caribou	Leblond, M.; Boulanger, Y.; Pascual Puigdevall, J.; St-Laurent, M.-H.			39		10.1016/j.gecco.2022.e02294	Primary data
26168	Short-term effects of retention forestry on the diversity of root-associated ectomycorrhizal fungi in Sakhalin fir plantations, Hokkaido, Japan	Obase, K.; Yamanaka, S.; Yamanaka, T.; Ozaki, K.			523		10.1016/j.foreco.2022.120501	CR species
26196	Effects of advance and retreat of agricultural landscapes on Rana japonica and R. ornativentris	Natuhara, Y.; Zheng, X.			18	4	10.1007/s11355-022-00511-z	Boreal forest
26202	Stand openness predicts hair lichen (Bryoria) abundance in the lower canopy, with implications for the conservation of Canada's critically imperiled Deep-Snow Mountain Caribou (Rangifer tarandus caribou)	Goward, T.; Gauslaa, Y.; Björk, C.R.; Woods, D.; Wright, K.G.			520		10.1016/j.foreco.2022.120416	Landscape
26284	Population genetic diversity in Quercus robur and Ulmus laevis in Southern Urals (Russia): a comparatively study of adults and progeny in localities with contrast forest cover	Ianbaev, R.; Boronnikova, S.; Yanbaev, Y.; Gainanov, S.; Kulagin, A.			68	2	10.2478/forj-2021-0027	Diversity
26307	Ecosystem Recovery of the Sudbury Technogenic Barrens 30 Years Post-Restoration	Watkinson, A.; Juckers, M.; D’Andrea, L.; Beckett, P.; Spiers, G.			55	5	10.1134/S106422932205012X	Landscape
26324	Genetic verification of conservation measures of the gene pool of the Burzyan population of the dark forest honeybee (Apis mellifera mellifera) in the “Bashkir Urals” biosphere reserve, Russia	Yumaguzhin, F.; Yanbaev, Y.; Nikolenko, A.; Azikaev, M.; Asylguzhin, G.; Galin, R.			86	2		Diversity
26403	Bryophyte diversity as an indication of habitat quality in two special areas of conservation on the outskirts of Vilnius (Verkiai Regional Park)	Jukonienė, I.; Kalvaitienė, M.; Bagušinskaitė, A.			28	2	10.35513/Botlit.2022.2.7	Landscape
26420	THE CORE OF THE KOLOGRIV FOREST STATE NATURE RESERVE (RUSSIA) IS A HOTSPOT OF LICHEN BIODIVERSITY IN THE SOUTHERN TAIGA OF EASTERN EUROPE	Urbanavichus, G.P.; Urbanavichene, I.N.			7	3	10.24189/NCR.2022.029	Landscape
26437	The Coleoptera of the Province of Prince Edward Island, Canada: 295 new records from Lindgren funnel traps and a checklist to species	Webster, R.P.; Hughes, C.; Sweeney, J.D.			2022	1107	10.3897/zookeys.1107.82976	Landscape
26451	TREE STAND ASSESSMENT BEFORE AND AFTER WINDTHROW BASED ON OPEN-ACCESS BIODIVERSITY DATA AND AERIAL PHOTOGRAPHY	Ivanova, N.V.; Shashkov, M.P.			7		10.24189/ncr.2022.018	Fragmentation
26486	Combined threats of climate change and land use to boreal protected areas with red-listed forest species in Finland	Määttänen, AM; Virkkala, R; Leikola, N; Aalto, J; ...		… and Conservation			10.1016/j.gecco.2022.e02348	Primary data
26489	Increasing loss of mature boreal forests around protected areas with red-listed forest species	Määttänen, AM; Virkkala, R; Leikola, N; ...		Ecological Processes			10.1186/s13717-022-00361-5	Primary data
26502	Impact of anthropogenic disturbance on beetle diversity, with special reference to ground beetles (Coleoptera-Carabidae) and dung beetles (Coleoptera …	Yadav, R; Naz, F; Nalwaya, S; Saxena, K		researchgate.net				Primary data
26537	A geospatial analysis and comparison of snow leopard and mountain lion habitat: implications for conservations and research	Berry, MN						Primary data
26539	Stairway to heaven or highway to hell? How characteristics of forest roads shape their use by large mammals in the boreal forest	St-Pierre, F; Drapeau, P; St-Laurent, MH		Forest Ecology and Management			10.1016/j.foreco.2022.120108	CR species
26540	Gap Crossing in Flying Squirrels: Mitigating Movement Barriers through Landscape Management and Structural Implementation	Howard, JM		Forests			10.3390/f13122027	Primary data
26544	Multiscale nest‐site selection of ducks in the western boreal forest of Alberta	Dyson, ME; Slattery, SM; Fedy, BC		Ecology and Evolution			10.1002/ece3.9139	CR species
26555	Are calicioids useful indicators of boreal forest continuity or condition?	Wiersma, YF; McMullin, RT		Biodiversity and Conservation			10.1007/s10531-022-02418-5	Landscape
26577	Population structure and genetic variation of fragmented mountain birch forests in Iceland	Pálsson, S; Wasowicz, P; Heiðmarsson, S; ...		Journal of …			10.1093/jhered/esac062	Diversity
26587	Build it and they will come, but not all of them in fragmented Atlantic Forest landscapes	Suganuma, MS; Durigan, G		Restoration Ecology			10.1111/rec.13537	Boreal forest
26623	Patch-scale edge effects do not predict landscape-scale fragmentation effects	Fahrig, L					10.22541/au.167664002.28348098/v1	Primary data
26626	The conservation strategy of a short lifespan and small genet fungus after thinning	Lin, WR; Wang, PH		Journal for Nature Conservation			10.1016/j.jnc.2021.126112	Boreal forest
26635	How big is the footprint? Quantifying offsite effects of mines on boreal plant communities	Yin, X; Martineau, C; Fenton, NJ		Global Ecology and Conservation			10.1016/j.gecco.2023.e02372	CR species
26637	Anthropogenic and environmental influences on mammalian alpha and beta diversity in a hardwood forest landscape	Remmers, JJ; Nielsen, CK; Lesmeister, DB		… Ecology and Conservation			10.1016/j.gecco.2023.e02369	Boreal forest
26640	Sex-biased habitat selection by American marten in the Acadian Forest	Simons-Legaard, E; Harrison, D; ...		Landscape …			10.1007/s10980-022-01508-7	Stand
26644	Co-Occurrence and Habitat Use Overlap of Snowshoe Hares (Lepus americanus) and American Martens (Martes americana) in the Boreal-Temperate …	Courtot, KA						Boreal forest
26645	Protection status, human disturbance, snow cover and trapping drive density of a declining wolverine population in the Canadian Rocky Mountains	Barrueto, M; Forshner, A; Whittington, J; Clevenger, AP; ...		Scientific Reports			10.1038/s41598-022-21499-4	Fragmentation
26653	Effects of landscape composition on hoverflies (Diptera: Syrphidae) in mass-flowering crop fields within forest-dominated landscapes	Toikkanen, J; Halme, P; Kahanpää, J; ...		… of Insect Conservation			10.1007/s10841-022-00436-w	CR species
26672	Impacts of clear-cutting on soil fungal communities and their activities in boreal forests-A metatranscriptomic approach	Hasby, F						Landscape
26676	Landscape context and substrate characteristics shape fungal communities of dead spruce in urban and semi‐natural forests	Korhonen, A; Miettinen, O; Kotze, JD; ...		Environmental …			10.1111/1462-2920.15903	Landscape
26696	Strong relationships between urbanization, landscape structure, and ecosystem service multifunctionality in urban forest fragments	Mitchell, MGE; Devisscher, T		Landscape and Urban Planning			10.1016/j.landurbplan.2022.104548	Diversity
26698	The presence of wind turbines repels bats in boreal forests	Gaultier, SP; Lilley, TM; Vesterinen, EJ; ...		Landscape and Urban …			10.1016/j.landurbplan.2022.104636	CR species
26715	The decreasing availability of reindeer forage in boreal forests during snow cover periods: A Sami pastoral landscape perspective in Sweden	Harnesk, D		Ambio			10.1007/s13280-022-01752-w	Primary data
26734	Landscape Configuration Influences Species Occupancy over Multiple Spatial Scales: A Case Study on Tawny Owl	Wildraut, J; Basile, M		Journal of Raptor Research			10.3356/jrr-20-133	Boreal forest
26754	The Independent Effects of Forest Amount, Fragmentation and Structural Connectivity on Small Mammals' Diversity, Abundance and Occurrence	Daly, LJ					10.22215/etd/2022-15076	Boreal forest
26798	Looking for a magic island in the sea of agriculture: factors affecting forest patch attractiveness for wild boar in human-dominated landscape	Ferens, M; Borkowski, J; Załuski, D					10.21203/rs.3.rs-1707389/v1	Boreal forest
26814	Expert assessment of landscape-level conservation strategies in boreal forests for biodiversity, recreation and water quality	Filyushkina, A; Widenfalk, LA; Nordström, EM; ...		Journal for Nature …			10.1016/j.jnc.2022.126180	Primary data
26828	Beaver activity and red squirrel presence predict bird assemblages in boreal Canada	Feldman, MJ; Mazerolle, MJ; Imbeau, L; Fenton, NJ		Ornithology			10.1093/ornithology/ukad009	Boreal forest
26835	Relationships between Bird Assemblages and Habitat Variables in a Boreal Forest of the Khentii Mountain, Northern Mongolia	Purevdorj, Z; Munkhbayar, M; Paek, WK; Ganbold, O; ...		Forests			10.3390/f13071037	Landscape
