# Supplementary material for: To what extent does surrounding landscape explain stand-level occurrence of conservation-relevant species in fragmented boreal and hemi-boreal forest? – a systematic review
Source: Environ Evid. 2024 Aug 12;13:19. doi: 10.1186/s13750-024-00346-1 (PMC11378823; doi:10.1186/s13750-024-00346-1)
Supplement: Supplementary file 7 — Additional file 7. Data used for the meta-analyses. [file 13750_2024_346_MOESM7_ESM.xlsx]

## Sheet: Code book
Header		Explanation
	Article ID	Identifying number based on original search, as in narrative table
	Citation	Author(s) name(s) and year of publication
	Title	Title of article
	Study ID	Identifying number based on original search, same as Paper ID when only one study per article, same as in narrative table
	Data location	Table, Figure, or Figure panel from which data was extracted
	Data specification	Specification of which data was extracted from the table/figure and how this was treated and/or split
	Landscape factor	Landscape factor studied
	Outcome type	The three outcome types for which analyses was split: Abundance, Presence, and Species Richness
	Organism group	Organism group studied
Low fragmentation/Control/Occupied	Mean	Average value for stands in a less fragmented landscape (analyses of Abundance and Richness) or occupied stands (analyses of Presence). See main text for definitions.
	SD	Standard deviation for stands in a less fragmented landscape (analyses of Abundance and Richness) or occupied stands (analyses of Presence). See main text for definitions.
	N	Sample size for stands in a less fragmented landscape (analyses of Abundance and Richness) or occupied stands (analyses of Presence). See main text for definitions.
High fragmentation/Unoccupied	Mean	Average value for stands in a more fragmented landscape (analyses of Abundance and Richness) or unoccupied stands (analyses of Presence). See main text for definitions.
	SD	Standard deviation for stands in a more fragmented landscape (analyses of Abundance and Richness) or unoccupied stands (analyses of Presence). See main text for definitions.
	N	Sample size for stands in a more fragmented landscape (analyses of Abundance and Richness) or unoccupied stands (analyses of Presence). See main text for definitions.
	Unit	Specification of what the averages were measured in

## Sheet: Meta analyses data
Additional file 5. Description of the data extracted for the meta-analyses.
									Low fragmentation/Control/Occupied			High fragmentation/Unoccupied
Article ID	Citation	Title	Study_ID	Data location	Data specification	Landscape factor	Outcome type	Organism group	Mean	SD	N	Mean	SD	N	Unit
478	Edman et al. 2004	Spore deposition of wood-decaying fungi: importance of landscape composition	478.1	Fig 3	Average across all species	Fragmentation intensity	Abundance	Wood fungi	0.738524924858514	0.356025466105936	28	0.478332724088527	0.384872981708976	28	Proportion with spores
478	Edman et al. 2004a	Spore deposition of wood-decaying fungi: importance of landscape composition	478.2	Fig 3	Average across all species	Fragmentation intensity	Abundance	Wood fungi	0.263008449105022	0.262680977944265	18	0.0986923933669383	0.133058293129254	18	Proportion with spores
627	Komonen 2001	Structure of insect communities inhabiting old-growth forest specialist bracket fungi	627.1	Table 7	Average across all species - Use non-fragmented vs isolated	Fragmentation intensity	Abundance	Wood fungi	4.815	4.0985	16	0.13	1.0802	24	Observations per stand
909	Kouki and Väänänen 2000	Impoverishment of resident old-growth forest bird assemblages along an isolation gradient of protected areas in eastern Finland	909.1	Fig 2	Extracted points and split by median	Fragmentation intensity	Abundance	Birds	16.4998642698157	2.7522305164521	7	8.10544072621771	6.47490987780485	7	Density of pairs
932	Komonenet al. 2000	Forest fragmentation truncates a food chain based on an old-growth forest bracket fungus	932.1	Fig 2	Extracted points - control vs the other two combined	Fragmentation intensity	Abundance	Wood fungi	0.040742251223491	0.0288970462063329	4	0.0341272430668842	0.028587168204385	15	Fraction occupied logs
932	Komonenet al. 2000	Forest fragmentation truncates a food chain based on an old-growth forest bracket fungus	932.1	Fig 2	Extracted points - control vs the other two combined	Fragmentation intensity	Abundance	Sap. Beetles	0.210666666666666	0.121560912943082	15	0.0856249999999999	0.135478992067651	12	Fraction occupied logs
1113	Laaksonen et al. 2008	Effects of habitat quality and landscape structure on saproxylic species dwelling in boreal spruce-swamp forests	1113.1	Fig 2	Average across all species for Finland vs for Russia	Fragmentation intensity	Abundance	Wood fungi AND Sap. Beetles	30.5695	18.2927	60	27.8057	23.0405	174	Proportion of occupied logs
1113	Laaksonen et al. 2008	Effects of habitat quality and landscape structure on saproxylic species dwelling in boreal spruce-swamp forests	1113.1	Fig 2	Average across all species for Finland vs for Russia	Fragmentation intensity	Abundance	Wood fungi AND Sap. Beetles	35.5515	21.8522	60	28.107	27.6801	174	Proportion of occupied logs
1982	Edman et al. 2004b	Abundance and viability of fungal spores along a forestry gradient - responses to habitat loss and isolation?	1982.1	Fig 3	Used region 1 and 2 for low and 4 and 5 for high	Fragmentation intensity	Abundance	Wood fungi	58.925	39.9337	12	0.55	0.921	12	Number of spores
8174	Kossenko and Kaygorodova 2007	Reproduction of the Middle Spotted Woodpecker Dendrocopos medius in the Nerussa-Desna woodland. SW Russia. with particular reference to habitat fragmentation. weather conditions and food supply	8174.1	Table 1	Used fledgling success in %	Fragmentation intensity	Abundance	Birds	79.5	6.2	42	66.5	9.8	23	% fledged offspring
8952	Potvin and Courtois 2006	Incidence of spruce grouse in residual forest strips within large clear-cut boreal forest landscapes	8952.1	Table 2	Use 1999 and Average of riparian and upland vs control	Fragmentation intensity	Abundance	Birds	0.25	0.559016994374947	5	0.6367	1.5153	18	Males per stand
9353	Hedenås and Ericson 2008	Species occurrences at stand level cannot be understood without considering the landscape context: Cyanolichens on aspen in boreal Sweden	9353.1	Fig 2	Average across all species split by median	Fragmentation intensity	Abundance	Other	25.9445239886627	27.37834024306	12	17.0645297985592	22.3403297879554	12	% Occupied logs
9951	Olsson et al. 2012	Landscape and substrate properties affect species richness and community composition of saproxylic beetles	9951.1	Fig 3	Using "wood"	Fragmentation intensity	Abundance	Sap. Insects	79.0163934426229	32.2580298393412	5	32.4590163934426	5.49852781352401	5	Beetles per stand
11166	Victorsson et al. 2015	The positive effects of prescribed burning of clear-cuts on saproxylic beetle diversity are short-lived and depend on forest-fire continuity	11166.1	Fig 2	Averaged across all clearcuts for Orsa vs for Långhyttan	Fragmentation intensity	Abundance	Sap. Insects	28.9973	20.4104	100	50.5635	41.5538	60	Beetles per trap
19157	Le Tortorec er at. 2017	Using change trajectories to study the impacts of multi-annual habitat loss on fledgling production in an old forest specialist bird	19157.1	Fig 4		Fragmentation intensity	Abundance	Birds	14.6071999935685	10.9488405144727	102	14.176343969322	10.1189272021566	102	Number of fledglings
21159	Bayne 2000	Effects of forest fragmentation on the demography of Ovenbirds (Seiurus aurocapillus) in the boreal forest - Chapter 2	21159.1	Table 2.1	Used transects and average from Farm and Forest fragments	Fragmentation intensity	Abundance	Birds	8.3	4.35698593574906	19	6.0159	5.5721	107	Birds per 10ha
21563	Wikars 2004	Habitat Requirements of the Pine Wood-Living Beetle Tragosoma depsarium (Coleoptera: Cerambycidae) at Log. Stand. and Landscape Scale	21563.1	Fig 3		Fragmentation intensity	Abundance	Sap. Insects	7.30913594775513	6.20794543259064	9	4.0881232315968	5.19861900860698	9	Logs with records
21565	Edenius et al. 2004	Occurrence of Siberian Jay Perisoreus infaustus in Relation to Amount of Old Forest at Landscape and Home Range Scales	21565.1	Table 1		Fragmentation intensity	Abundance	Birds	0.63	0.21	13	0.36	0.27	18	Proportion of stations visited
26559	Hekkala et al. 2023	Habitat heterogeneity is a good predictor of boreal forest biodiversity	26559.1	Table 1	Use total across all species included	Fragmentation intensity	Abundance	Other	274.4	160.6	38	47.2	46.2	39	Observations per stand - Total across several species
179	Sverdrup-Thygeson et al. 2003	Ecological continuity and assumed indicator fungi in boreal forest: the importance of the landscape matrix	179.1	Fig 4	Fig 4	Amount of Habitat	Presence	Wood fungi	36.0962566844919	15.8385394702823	27	10.5882352941176	15.3143447262327	18	% habitat
695	Hurme et al. 2007	Local habitat patch pattern of the Siberian flying squirrel in a managed boreal forest landscape	695.1	Table 1	Using PH500	Amount of Habitat	Presence	Mammal	11.4	7.9	48	10.2	10.2	88	% habitat
803	Hurme et al. 2005	Building and evaluating predictive occupancy models for the Siberian flying squirrel using forest planning data	803.1	Table 2	Area50	Amount of Habitat	Presence	Mammal	48.0254777070064	37.1974522292994	35	21.9108280254777	28.2802547770701	56	% habitat
803	Hurme et al. 2005	Building and evaluating predictive occupancy models for the Siberian flying squirrel using forest planning data	803.2	Table 2	Area50	Amount of Habitat	Presence	Mammal	15.4140127388535	18.343949044586	49	11.0828025477707	15.1592356687898	49	% habitat
1685	Vatka et al. 2014	Nest site selection of a primary hole-nesting passerine reveals means to developing sustainable forestry	1685.1	Fig 1f	"Deciduous"	Amount of Habitat	Presence	Birds	10.91	11.0295920142134	271	8.4	9.21876347456643	271	% habitat
6972	Poulin et al. 2008	Thresholds in nesting habitat requirements of an old forest specialist. the Brown Creeper (Certhia americana). as conservation targets	6972.1	Table 3	"Area mature forest"	Amount of Habitat	Presence	Birds	60.6369426751592	30.5732484076433	47	46.3694267515924	32.1019108280255	28	% habitat
8081	Zizas et al. 2017	The Effect of Forest Landscape Structure on the Location and Occupancy of Capercaillie (Tetrao urogallus L.) Leks	8081.1	Table 2	Used average of high and low for Pine	Amount of Habitat	Presence	Birds	79.8	11.2158	71	67.9141	21.9733	71	% habitat
8425	Mäkeläinen et al. 2014	Factors explaining the occurrence of the Siberian flying squirrel in urban forest landscape	8425.1	Table 2	"Suitable habitat"	Amount of Habitat	Presence	Mammal	28.6	13.3626344707921	31	39.3	24.2332416321053	29	% habitat
8940	Hurme et al. 2008	Temporal patch occupancy dynamics of the Siberian flying squirrel in a boreal forest landscape	8940.1	Table 3	Using "Contiously occupied" vs "Continously unoccupied" and Ph500	Amount of Habitat	Presence	Mammal	26.2	9.9009514323326	36	15.2	9.2487866203911	51	% habitat
8952	Potvin et al. 2006	Incidence of spruce grouse in residual forest strips within large clear-cut boreal forest landscapes	8952.1	Table 3	Using 100ha circle	Amount of Habitat	Presence	Birds	27	7.83836717690617	24	29	8.81816307401944	24	% habitat
9721	Kudo et al. 2005	Landscape analysis of northern goshawk breeding home range in northern Japan	9721.1	Table 1	Using "Forest"	Amount of Habitat	Presence	Birds	21.74	22.86	36	21.62	27.7269832473711	44	% habitat
9967	Lamarre and Tremblay 2021	Occupancy of the American Three-Toed Woodpecker in a Heavily-Managed Boreal Forest of Eastern Canada	9967.1	Table 1	Using "Old_spruce_750"	Amount of Habitat	Presence	Birds	14.7204529370134	9.24557678697806	22	21.87	13.18	163	% habitat
9969	Mönkkönen et al. 1997	Landscape characteristics associated with the occurrence of the flying squirrel Pteromys volans in old-growth forests of northern Finland	9969.1	Fig 2	Using 500m	Amount of Habitat	Presence	Mammal	14.6842105263157	4.8045112781955	41	22.8721804511278	3.9924812030075	152	% habitat
10099	Jansson and Angelstam 1999	Threshold levels of habitat composition for the presence of the long-tailed tit (Aegithalos caudatus) in a boreal landscape	10099.1	Table 1	Table 1	Amount of Habitat	Presence	Birds	17	4.5	13	10.9	2.25	15	% habitat
10698	Reunanen et al. 2000	Managing boreal forest landscapes for flying squirrels	10698.1	Fig 1	Used 1000m and habitat type 2	Amount of Habitat	Presence	Mammal	4	0.55	63	1.45	0.18	96	% habitat
695	Hurme et al. 2007	Local habitat patch pattern of the Siberian flying squirrel in a managed boreal forest landscape	695.1	Table 1	Using IA500	Amount of Non-habitat	Presence	Mammal	57.2	13.3	48	51.3	18.2	88	% non-habitat
1685	Vatka et al. 2014	Nest site selection of a primary hole-nesting passerine reveals means to developing sustainable forestry	1685.1	Fig 1f	"Open"	Amount of Non-habitat	Presence	Birds	12.36	13.6635244355181	271	14.41	16.4620776331543	271	% non-habitat
8081	Zizas et al. 2017	The Effect of Forest Landscape Structure on the Location and Occupancy of Capercaillie (Tetrao urogallus L.) Leks	8081.1	Table 2	Used average of high and low for Clearcuts	Amount of Non-habitat	Presence	Birds	2.8451	2.7419	71	4.0732	4.2399	71	% non-habitat
8425	Mäkeläinen et al. 2014	Factors explaining the occurrence of the Siberian flying squirrel in urban forest landscape	8425.1	Table 2	"Clear cuts"	Amount of Non-habitat	Presence	Mammal	4.9	6.12454079911302	31	3.2	7.00071424927486	29	% non-habitat
8548	Magnusson et al. 2015	Evidence for different drivers behind long-term decline and depression of density in cyclic voles	8548.1	Fig 4a	Used 2006	Amount of Non-habitat	Presence	Mammal	20.8	10.9982089450965	6	41.6	14.422205101856	52	% non-habitat
8940	Hurme et al. 2008	Temporal patch occupancy dynamics of the Siberian flying squirrel in a boreal forest landscape	8940.1	Table 3	Using "Continuously occupied" vs "Continuously unoccupied" and Matrix500	Amount of Non-habitat	Presence	Mammal	73.8	9.90095143233258	36	84.8	9.2487866203911	51	% non-habitat
9721	Kudo et al. 2005	Landscape analysis of northern goshawk breeding home range in northern Japan	9721.1	Table 1	Using "Open"	Amount of Non-habitat	Presence	Birds	72.03	24.18	36	51.16	31.5079355083763	44	% non-habitat
9967	Lamarre and Tremblay 2021	Occupancy of the American Three-Toed Woodpecker in a Heavily-Managed Boreal Forest of Eastern Canada	9967.1	Table 1	Using "Young_750"	Amount of Non-habitat	Presence	Birds	4.72186836518047	6.01273885350318	22	8.32837933474876	13.7013446567587	163	% non-habitat
9969	Mönkkönen et al. 1997	Landscape characteristics associated with the occurrence of the flying squirrel Pteromys volans in old-growth forests of northern Finland	9969.1	Fig 4	Using 500m	Amount of Non-habitat	Presence	Mammal	3.90205371248025	0.80568720379147	41	7.3301737756714	1.13744075829384	152	% non-habitat
695	Hurme et al. 2007	Local habitat patch pattern of the Siberian flying squirrel in a managed boreal forest landscape	695.1	Table 1	Using SDnnp	Distance to Habitat	Presence	Mammal	191.1	409.7	48	232.3	255.4	88	Distance to habitat
803	Hurme et al. 2005	Building and evaluating predictive occupancy models for the Siberian flying squirrel using forest planning data	803.1	Table 2	Nnd50	Distance to Habitat	Presence	Mammal	93.5	178.3	35	321.1	256.9	56	Distance to habitat
803	Hurme et al. 2005	Building and evaluating predictive occupancy models for the Siberian flying squirrel using forest planning data	803.2	Table 2	Nnd50	Distance to Habitat	Presence	Mammal	131.6	200.1	49	204.2	237.7	49	Distance to habitat
4799	Åberg et al. 2000	The dynamics of hazel grouse (Bonasa bonasia L.) occurrence in habitat fragments	4799.1	Fig 1	Use occupied four or more years vs unoccupied	Distance to Habitat	Presence	Birds	1117.30205278592	233.852581117476	8	1649.56011730205	740.004707327735	7	Distance to habitat
8425	Mäkeläinen et al. 2014	Factors explaining the occurrence of the Siberian flying squirrel in urban forest landscape	8425.1	Table 2	Distance to nearest occupied site	Distance to Habitat	Presence	Mammal	775.7	269.479795160973	31	1027.7	327.418020273778	29	Distance to habitat
8940	Hurme et al. 2008	Temporal patch occupancy dynamics of the Siberian flying squirrel in a boreal forest landscape	8940.1	Table 3	Using "Continuously occupied" vs "Continuously unoccupied" and Np	Distance to Habitat	Presence	Mammal	170.1	300.575152438276	36	257.1	295.427588009031	51	Distance to habitat
8952	Potvin et al. 2006	Incidence of spruce grouse in residual forest strips within large clear-cut boreal forest landscapes	8952.1	Table 3	Using 25 ha patch	Distance to Habitat	Presence	Birds	719	641.766312609193	24	417	342.928563989645	24	Distance to habitat
10099	Jansson and Angelstam 1999	Threshold levels of habitat composition for the presence of the long-tailed tit (Aegithalos caudatus) in a boreal landscape	10099.1	Table 1	Table 1	Distance to Habitat	Presence	Birds	350	150	13	1247	512.5	15	Distance to habitat
10028	Pakkala et al. 2002	Spatial ecology of the three-toed woodpecker in managed forest landscapes	10028.1	Table 1	Use "breeding confirmed" vs "No territory"	Other	Presence	Birds	285.3	167.7	85	71.2	90.9	2158	Habitat quality/Configuration
10578	Magnusson et al. 2013	Predicting grey-sided vole occurrence in northern Sweden at multiple spatial scales	10578	Figure 6	Use 500m	Other	Presence	Mammal	4.84828592268417	0.628391970375186	15	3.05876836511409	1.40186383525349	7	Connectivity
9169	Walpole et al. 2012	Functional connectivity of lynx at their southern range periphery in Ontario. Canada	9169.1	Table 2	No	Other	Presence	Mammal	6303	1423.88432788622	12	5206.48	3241.77195990094	56	Distance to impact
86	Kouki et al. 2012	Landscape context affects the success of habitat restoration: large-scale colonization patterns of saproxylic and fire-associated species in boreal forests	86.1	Fig 2a	All species	Fragmentation intensity	Species richness	Sap. Insects	13.6193029490616	4.82931056265852	3	4.99731903485254	1.73368711017363	6	Number of species
627	Komonen et al. 2001	Structure of insect communities inhabiting old-growth forest specialist bracket fungi	627.1	Table 5	Use bottom row	Fragmentation intensity	Species richness	Sap. Insects	33	0	6	31.2	12.5219806739988	5	Rarefied number of species
909	Kouki et al. 2000	Impoverishment of resident old-growth forest bird assemblages along an isolation gradient of protected areas in eastern Finland	909.1	Fig 3	Split by median	Fragmentation intensity	Species richness	Birds	5.01397205588822	0.752795410107132	7	3.16367265469061	2.15865333575524	7	Number of species
1006	Hottola and Siitonen 2008	Significance of woodland key habitats for polypore diversity and red-listed species in boreal forests	1006.1	Fig 2	Used Average from A and B. South and Middle for area 2 vs area 4 for Controls	Fragmentation intensity	Species richness	Wood fungi	7.472	5.0727	40	5.469	4.0069	40	Number of species
1006	Hottola and Siitonen 2008	Significance of woodland key habitats for polypore diversity and red-listed species in boreal forests	1006.2	Fig 2	Used Average from A and B. South and Middle for area 2 vs area 4 for Brooks	Fragmentation intensity	Species richness	Wood fungi	7.8752	6.1666	40	5.6811	4.5049	40	Number of species
1109	Laaksonen et al. 2020	Early-successional saproxylic beetles inhabiting a common host-tree type can be sensitive to the spatiotemporal continuity of their substrate	1109.1	Fig 2	Used average of natural in Ku. And Pirk. Vs Vien.	Fragmentation intensity	Species richness	Sap. Insects	10.0763358778625	66.2518903662379	100	11.2969	46.5677	112	Number of species
7872	Jokimäki et al. 2000	Temporal variation of bird assemblages in moderately fragmented and less-fragmented boreal forest landscapes: A multi-scale approach	7872.1	Table 3	Virgin-forest species	Fragmentation intensity	Species richness	Birds	18.7	2	5	20.8	3.3	8	Number of species
9951	Olsson et al. 2012	Landscape and substrate properties affect species richness and community composition of saproxylic beetles	9951.1	Fig 3	Used Wood	Fragmentation intensity	Species richness	Sap. Insects	28.9784289784289	10.9968069711529	5	17.7859177859177	2.27520144230744	5	Number of species
11166	Victorsson et al. 2015	The positive effects of prescribed burning of clear-cuts on saproxylic beetle diversity are short-lived and depend on forest-fire continuity	11166.1	Fig 2	Average over sites using all species	Fragmentation intensity	Species richness	Sap. Insects	9.649	4.444	100	12.2845	5.2586	100	Number of species
26559	Hekkala et al. 2023	Habitat heterogeneity is a good predictor of boreal forest biodiversity	26559.1	Table 1	Use total across all species included	Fragmentation intensity	Species richness	Other	20.8	9.2	38	9.6	6.7	39	Number of species
